# Supplementary material for: Integrated Transcriptomic and Proteomic Analyses Revealed the Mechanism of the Osmotic Stress Response in Lacticaseibacillus rhamnosus ATCC 53103
Source: Foods. 2025 Sep 5;14(17):3112. doi: 10.3390/foods14173112 (PMC12428430; doi:10.3390/foods14173112)
Supplement: Supplementary file 1 [file foods-14-03112-s001.zip › Table S1.xlsx]

## Sheet: Sheet1
Table S1. Differentially expressed genes between the MRS group and the SL group (FDR < 0.05, fold change of more than 2 times).
gene_id	Symbol	log2(FC)	PValue	FDR	Description
FG342_RS00095	secY	1.03502	1.47397e-44	5.74654e-44	preprotein translocase subunit SecY
FG342_RS00155	rpmC	1.15391	6.14969e-31	1.92188e-30	50S ribosomal protein L29
FG342_RS00160	rplP	1.11952	3.22156e-65	1.68022e-64	50S ribosomal protein L16
FG342_RS00165	rpsC	1.10709	2.21451e-82	1.40472e-81	30S ribosomal protein S3
FG342_RS00170	rplV	1.09854	5.99973e-54	2.69758e-53	50S ribosomal protein L22
FG342_RS00175	rpsS	1.05367	9.99139e-69	5.45344e-68	30S ribosomal protein S19
FG342_RS00200	rpsJ	1.12804	1.35275e-109	1.0873e-108	30S ribosomal protein S10
FG342_RS00210	ahpC	-2.98811	2.10262e-261	4.25418e-260	alkyl hydroperoxide reductase subunit C
FG342_RS00280	FG342_RS00280	-1.03021	5.77848e-125	5.17637e-124	ATP-dependent Clp protease ATP-binding subunit
FG342_RS00400	FG342_RS00400	1.58824	4.07522e-104	3.19884e-103	septum formation initiator family protein
FG342_RS00425	FG342_RS00425	-1.42583	1.14281e-184	1.61577e-183	L-lactate dehydrogenase
FG342_RS00435	FG342_RS00435	1.17379	6.03431e-25	1.66814e-24	PadR family transcriptional regulator
FG342_RS00440	FG342_RS00440	2.63831	3.27327e-25	9.11313e-25	YhgE/Pip family protein
FG342_RS00445	FG342_RS00445	1.51004	0.00140248	0.0019558	NAD(P)H-dependent oxidoreductase
FG342_RS00515	FG342_RS00515	1.31923	1.26715e-114	1.05088e-113	hypothetical protein
FG342_RS00525	FG342_RS00525	-1.19962	1.10068e-10	2.09684e-10	hypothetical protein
FG342_RS00555	FG342_RS00555	-1.21921	8.44389e-170	1.05978e-168	NAD(P)/FAD-dependent oxidoreductase
FG342_RS00600	FG342_RS00600	-1.19037	8.66565e-24	2.34582e-23	NUDIX hydrolase
FG342_RS00635	FG342_RS00635	1.17155	2.82748e-122	2.45781e-121	VanZ family protein
FG342_RS00655	FG342_RS00655	1.78898	3.03756e-135	3.02083e-134	cation diffusion facilitator family transporter
FG342_RS00660	ispE	2.79764	0	0	4-(cytidine 5'-diphospho)-2-C-methyl-D-erythritol kinase
FG342_RS00665	FG342_RS00665	2.21483	4.52643e-130	4.33613e-129	Veg family protein
FG342_RS00705	FG342_RS00705	-1.69864	0	0	tagatose 1,6-diphosphate aldolase
FG342_RS00710	FG342_RS00710	-1.55813	2.77149e-210	4.39506e-209	aldose 1-epimerase family protein
FG342_RS00725	FG342_RS00725	2.95384	4.9215e-13	1.0088e-12	ABC transporter ATP-binding protein
FG342_RS00730	FG342_RS00730	2.89968	0	0	ABC transporter ATP-binding protein
FG342_RS00735	FG342_RS00735	2.70715	1.21405e-33	3.97401e-33	helix-turn-helix transcriptional regulator
FG342_RS00740	FG342_RS00740	2.02297	2.29622e-58	1.12042e-57	hypothetical protein
FG342_RS00780	FG342_RS00780	-1.50566	1.18513e-151	1.32452e-150	L-2-hydroxyisocaproate dehydrogenase
FG342_RS00785	FG342_RS00785	-1.16901	3.82072e-52	1.67299e-51	TMEM175 family protein
FG342_RS00805	FG342_RS00805	-1.70657	1.21782e-153	1.36757e-152	YbhB/YbcL family Raf kinase inhibitor-like protein
FG342_RS00810	FG342_RS00810	1.17817	1.96404e-08	3.42467e-08	hypothetical protein
FG342_RS00815	FG342_RS00815	2.10095	0	0	DUF1002 domain-containing protein
FG342_RS00840	FG342_RS00840	1.23184	1.34002e-32	4.28477e-32	aldo/keto reductase
FG342_RS00845	FG342_RS00845	1.2162	1.12945e-25	3.1899e-25	methyltransferase domain-containing protein
FG342_RS00850	FG342_RS00850	1.46952	1.48335e-26	4.27693e-26	GNAT family N-acetyltransferase
FG342_RS00855	FG342_RS00855	1.81684	1.53493e-248	3.00207e-247	MATE family efflux transporter
FG342_RS00865	FG342_RS00865	1.20779	1.14759e-167	1.42508e-166	TPM domain-containing protein
FG342_RS00870	FG342_RS00870	1.29949	3.12571e-131	3.03143e-130	LemA family protein
FG342_RS00905	helD	2.1355	1.74215e-301	4.34981e-300	RNA polymerase recycling motor HelD
FG342_RS00910	FG342_RS00910	2.87662	1.21466e-59	6.02706e-59	LysR family transcriptional regulator
FG342_RS00915	FG342_RS00915	1.79005	3.16235e-41	1.16151e-40	TDT family transporter
FG342_RS00925	FG342_RS00925	1.86469	1.4087e-27	4.12762e-27	ABC transporter permease
FG342_RS00930	FG342_RS00930	2.85302	1.37484e-29	4.21797e-29	ABC transporter ATP-binding protein
FG342_RS00935	FG342_RS00935	1.95417	7.61812e-267	1.5964e-265	winged helix-turn-helix domain-containing protein
FG342_RS00940	FG342_RS00940	1.17201	2.04625e-37	7.12545e-37	type II CAAX endopeptidase family protein
FG342_RS00950	FG342_RS00950	-1.13508	3.78209e-33	1.22605e-32	ABC transporter ATP-binding protein
FG342_RS01035	FG342_RS01035	-1.09872	1.04521e-25	2.95555e-25	LysR family transcriptional regulator
FG342_RS01040	FG342_RS01040	-2.01263	3.58108e-269	7.71081e-268	PLP-dependent aminotransferase family protein
FG342_RS01090	FG342_RS01090	2.40036	0	0	fructose-specific PTS transporter subunit EIIC
FG342_RS01095	pfkB	3.47129	1.31099e-250	2.58562e-249	1-phosphofructokinase
FG342_RS01100	FG342_RS01100	1.43649	5.21327e-27	1.51618e-26	MurR/RpiR family transcriptional regulator
FG342_RS01110	FG342_RS01110	1.7063	0.00597134	0.00793138	putative holin-like toxin
FG342_RS01115	FG342_RS01115	1.16009	8.85344e-29	2.66057e-28	GntR family transcriptional regulator
FG342_RS01120	FG342_RS01120	1.09398	3.45752e-10	6.4352e-10	alpha-L-fucosidase
FG342_RS01125	FG342_RS01125	1.72317	2.02502e-27	5.91872e-27	PTS mannose/fructose/sorbose transporter subunit IIAB
FG342_RS01130	FG342_RS01130	1.4334	1.3009e-24	3.5836e-24	PTS sugar transporter subunit IIC
FG342_RS01135	FG342_RS01135	1.30308	7.65574e-36	2.60029e-35	PTS system mannose/fructose/sorbose family transporter subunit IID
FG342_RS01145	FG342_RS01145	1.76684	4.01104e-36	1.37429e-35	DHA2 family efflux MFS transporter permease subunit
FG342_RS01180	FG342_RS01180	-1.51279	2.89839e-30	8.95069e-30	BglG family transcription antiterminator
FG342_RS01185	FG342_RS01185	1.79163	4.32843e-35	1.44919e-34	PTS lactose/cellobiose transporter subunit IIA
FG342_RS01195	FG342_RS01195	2.21814	4.94444e-107	3.92047e-106	glycoside hydrolase family 1 protein
FG342_RS01200	FG342_RS01200	2.3844	5.51338e-38	1.93711e-37	ROK family protein
FG342_RS01205	FG342_RS01205	3.40693	5.88933e-102	4.5618e-101	glycoside hydrolase family 125 protein
FG342_RS01210	FG342_RS01210	3.85559	0	0	glycoside hydrolase family 38 C-terminal domain-containing protein
FG342_RS01215	FG342_RS01215	2.90945	7.37209e-149	8.16146e-148	PTS transporter subunit EIIC
FG342_RS01220	FG342_RS01220	2.49943	6.25379e-158	7.19492e-157	GntR family transcriptional regulator
FG342_RS01240	FG342_RS01240	1.6894	1.79836e-17	4.25908e-17	sugar porter family MFS transporter
FG342_RS01270	rhaB	1.27415	0.00243641	0.00334793	rhamnulokinase
FG342_RS01290	FG342_RS01290	1.9397	6.34259e-13	1.29444e-12	YxeA family protein
FG342_RS01300	FG342_RS01300	-1.14113	2.8576e-25	7.96529e-25	alpha-glucosidase
FG342_RS01380	rpiA	-1.39088	2.51253e-60	1.25466e-59	ribose-5-phosphate isomerase RpiA
FG342_RS01425	FG342_RS01425	1.70359	3.78697e-16	8.63753e-16	6-phospho-alpha-glucosidase
FG342_RS01430	FG342_RS01430	1.24909	1.50438e-06	2.43335e-06	PTS transporter subunit EIIC
FG342_RS01450	FG342_RS01450	2.37762	2.26839e-47	9.24289e-47	PTS glucose transporter subunit IIA
FG342_RS01470	FG342_RS01470	-1.30446	8.56565e-37	2.96951e-36	KDGP aldolase family protein
FG342_RS01475	FG342_RS01475	-1.80405	1.9667e-66	1.04195e-65	DgaE family pyridoxal phosphate-dependent ammonia lyase
FG342_RS01480	FG342_RS01480	-2.30406	2.84408e-222	4.87231e-221	amidohydrolase/deacetylase family metallohydrolase
FG342_RS01485	FG342_RS01485	-1.88262	4.36583e-19	1.07859e-18	DUF4310 family protein
FG342_RS01490	FG342_RS01490	-1.30626	2.23618e-12	4.49728e-12	DUF4311 domain-containing protein
FG342_RS01495	FG342_RS01495	-1.77596	1.98188e-06	3.1925e-06	DUF4312 family protein
FG342_RS01500	FG342_RS01500	-1.60035	0.000290389	0.000419411	SFCGS family glycine-rich protein
FG342_RS01505	FG342_RS01505	-1.28275	0.018004	0.0229899	PRD domain-containing protein
FG342_RS01515	FG342_RS01515	-1.1575	9.89535e-09	1.74357e-08	transaldolase family protein
FG342_RS01520	FG342_RS01520	-1.4188	0.000465747	0.000665717	PTS glucitol/sorbitol transporter subunit IIA
FG342_RS01525	FG342_RS01525	-1.02007	0.00772192	0.0101759	PTS glucitol/sorbitol transporter subunit IIB
FG342_RS01545	FG342_RS01545	-1.16049	0.0254013	0.0320693	SDR family oxidoreductase
FG342_RS01600	FG342_RS01600	-1.03274	6.8421e-57	3.23758e-56	S8 family serine peptidase
FG342_RS01610	FG342_RS01610	-1.13268	1.83109e-123	1.60957e-122	ROK family protein
FG342_RS01615	FG342_RS01615	-1.44489	1.30069e-127	1.19715e-126	N(4)-(beta-N-acetylglucosaminyl)-L-asparaginase
FG342_RS01620	FG342_RS01620	-1.60488	1.91326e-238	3.4278e-237	M20 family metallopeptidase
FG342_RS01630	FG342_RS01630	-1.02435	7.87943e-28	2.31163e-27	MFS transporter
FG342_RS01635	FG342_RS01635	-1.02576	0.00848977	0.0111129	alpha-L-fucosidase
FG342_RS01650	FG342_RS01650	-1.29751	1.63231e-17	3.88058e-17	zinc-binding dehydrogenase
FG342_RS01655	FG342_RS01655	-1.2172	1.45329e-05	2.24842e-05	PTS system mannose/fructose/sorbose family transporter subunit IID
FG342_RS01660	FG342_RS01660	-1.13539	0.00498383	0.00667259	PTS sugar transporter subunit IIC
FG342_RS01670	FG342_RS01670	-1.71748	0.0326381	0.0408107	PTS sugar transporter subunit IIA
FG342_RS01745	FG342_RS01745	-2.33856	8.58491e-55	3.92e-54	cysteine hydrolase
FG342_RS01750	FG342_RS01750	-1.78131	6.90424e-40	2.4968e-39	nicotinate phosphoribosyltransferase
FG342_RS01755	FG342_RS01755	-1.14599	8.98988e-91	6.45237e-90	glycerophosphodiester phosphodiesterase family protein
FG342_RS01765	FG342_RS01765	-2.22859	1.12392e-74	6.49713e-74	ABC transporter substrate-binding protein
FG342_RS01770	FG342_RS01770	-2.66667	1.13104e-42	4.24048e-42	carbohydrate ABC transporter permease
FG342_RS01775	FG342_RS01775	-2.64354	6.12997e-54	2.74562e-53	sugar ABC transporter permease
FG342_RS01780	FG342_RS01780	-3.11567	1.95909e-151	2.17914e-150	ABC transporter ATP-binding protein
FG342_RS01870	FG342_RS01870	1.22814	7.92578e-13	1.61194e-12	hypothetical protein
FG342_RS01875	FG342_RS01875	1.42922	4.56391e-36	1.56144e-35	alpha/beta hydrolase
FG342_RS01890	FG342_RS01890	1.38299	6.29681e-44	2.4267e-43	tyrosine-protein phosphatase
FG342_RS01895	FG342_RS01895	1.38206	1.89698e-57	9.12336e-57	GNAT family N-acetyltransferase
FG342_RS01900	FG342_RS01900	1.69171	6.48593e-79	3.92332e-78	hypothetical protein
FG342_RS01905	FG342_RS01905	1.08391	2.17528e-08	3.78457e-08	ASCH domain-containing protein
FG342_RS01910	rlmH	1.22566	3.9067e-10	7.24824e-10	23S rRNA (pseudouridine(1915)-N(3))-methyltransferase RlmH
FG342_RS01915	FG342_RS01915	1.22785	1.02768e-26	2.97407e-26	SLC13 family permease
FG342_RS01920	FG342_RS01920	1.25317	3.60833e-86	2.4059e-85	hypothetical protein
FG342_RS01940	FG342_RS01940	-3.13014	0	0	hypothetical protein
FG342_RS01950	FG342_RS01950	1.04394	7.14394e-79	4.31024e-78	Hsp20/alpha crystallin family protein
FG342_RS02035	FG342_RS02035	2.28426	1.46897e-165	1.78636e-164	GntR family transcriptional regulator
FG342_RS02040	FG342_RS02040	1.01323	1.95007e-11	3.82997e-11	PTS sugar transporter subunit IIB
FG342_RS02045	FG342_RS02045	1.21307	3.81784e-29	1.15768e-28	PTS lactose/cellobiose transporter subunit IIA
FG342_RS02050	FG342_RS02050	-1.07209	1.77443e-51	7.69796e-51	GNAT family protein
FG342_RS02075	FG342_RS02075	-1.50234	3.38584e-56	1.5767e-55	hydrolase
FG342_RS02120	FG342_RS02120	2.08414	8.32692e-86	5.50515e-85	MFS transporter
FG342_RS02130	FG342_RS02130	1.54893	3.95665e-74	2.28164e-73	helix-turn-helix transcriptional regulator
FG342_RS02135	FG342_RS02135	1.93364	6.97334e-74	4.01138e-73	Rgg/GadR/MutR family transcriptional regulator
FG342_RS02145	FG342_RS02145	1.34988	5.86907e-39	2.09025e-38	hypothetical protein
FG342_RS02155	FG342_RS02155	3.47712	0	0	glycoside hydrolase domain-containing protein
FG342_RS02160	FG342_RS02160	2.07123	0	0	ABC transporter permease subunit
FG342_RS02165	FG342_RS02165	1.89858	4.3457e-270	9.44385e-269	amino acid ABC transporter ATP-binding protein
FG342_RS02195	FG342_RS02195	1.24273	7.37689e-50	3.10836e-49	iron-sulfur cluster biosynthesis family protein
FG342_RS02200	FG342_RS02200	1.39838	1.22151e-67	6.54541e-67	hypothetical protein
FG342_RS02225	FG342_RS02225	-1.32566	1.31746e-90	9.36995e-90	fructosamine kinase family protein
FG342_RS02250	FG342_RS02250	1.34255	2.80428e-44	1.09148e-43	stage II sporulation protein M
FG342_RS02270	FG342_RS02270	1.23711	1.49027e-14	3.22961e-14	transglutaminase domain-containing protein
FG342_RS02290	FG342_RS02290	1.30645	3.72668e-11	7.20472e-11	YdeI/OmpD-associated family protein
FG342_RS02295	FG342_RS02295	1.94526	3.25758e-84	2.10042e-83	YjdF family protein
FG342_RS02310	FG342_RS02310	1.09596	3.27501e-41	1.20101e-40	hypothetical protein
FG342_RS02320	FG342_RS02320	-1.9781	9.70428e-76	5.73701e-75	NAD(P)-binding domain-containing protein
FG342_RS02330	FG342_RS02330	1.14245	6.024e-54	2.70331e-53	type 1 glutamine amidotransferase
FG342_RS02365	FG342_RS02365	-1.56479	9.64431e-189	1.4147e-187	alpha/beta hydrolase
FG342_RS02410	FG342_RS02410	2.88581	5.42327e-185	7.71419e-184	hypothetical protein
FG342_RS02415	FG342_RS02415	3.07964	2.63244e-183	3.63431e-182	XRE family transcriptional regulator
FG342_RS02430	FG342_RS02430	1.24483	1.38099e-40	5.00956e-40	ABC transporter permease
FG342_RS02435	FG342_RS02435	1.42628	8.2001e-21	2.10335e-20	hypothetical protein
FG342_RS02445	FG342_RS02445	2.27559	4.73253e-21	1.22058e-20	pyridoxal phosphate-dependent aminotransferase
FG342_RS02450	FG342_RS02450	2.63008	8.23837e-05	0.000122687	carbon-nitrogen family hydrolase
FG342_RS02455	FG342_RS02455	1.88598	2.85443e-11	5.55501e-11	MetQ/NlpA family ABC transporter substrate-binding protein
FG342_RS02485	FG342_RS02485	2.33289	2.7041e-17	6.35925e-17	threonine/serine exporter family protein
FG342_RS02490	FG342_RS02490	2.0321	2.74418e-46	1.09348e-45	threonine/serine exporter family protein
FG342_RS02530	jag	1.764	4.95015e-214	8.1817e-213	RNA-binding cell elongation regulator Jag/EloR
FG342_RS02535	yidC	1.65797	6.25156e-166	7.64188e-165	membrane protein insertase YidC
FG342_RS02540	rnpA	2.02215	1.39511e-88	9.54616e-88	ribonuclease P protein component
FG342_RS02550	rpmH	2.18566	1.52922e-139	1.58809e-138	50S ribosomal protein L34
FG342_RS02570	yaaA	3.8613	0	0	S4 domain-containing protein YaaA
FG342_RS02575	recF	3.75606	0	0	DNA replication/repair protein RecF
FG342_RS02580	gyrB	2.71165	0	0	DNA topoisomerase (ATP-hydrolyzing) subunit B
FG342_RS02585	gyrA	2.6947	0	0	DNA gyrase subunit A
FG342_RS02625	FG342_RS02625	-1.50823	2.53586e-23	6.78638e-23	cytochrome ubiquinol oxidase subunit I
FG342_RS02630	cydB	-1.92206	6.45739e-28	1.89681e-27	cytochrome d ubiquinol oxidase subunit II
FG342_RS02655	FG342_RS02655	3.60517	5.53647e-56	2.57309e-55	ABC transporter ATP-binding protein
FG342_RS02670	FG342_RS02670	-1.06025	3.12872e-116	2.6414e-115	cell wall hydrolase P40
FG342_RS02685	FG342_RS02685	-1.31878	1.39413e-46	5.56466e-46	TetR/AcrR family transcriptional regulator
FG342_RS02700	FG342_RS02700	1.03561	3.66615e-06	5.82958e-06	sulfite exporter TauE/SafE family protein
FG342_RS02710	FG342_RS02710	-1.46933	1.08487e-62	5.57155e-62	sugar O-acetyltransferase
FG342_RS02715	FG342_RS02715	1.09965	0.0285556	0.0359164	hypothetical protein
FG342_RS02725	FG342_RS02725	-2.24641	0	0	C69 family dipeptidase
FG342_RS02740	FG342_RS02740	1.60282	1.06028e-12	2.15266e-12	hypothetical protein
FG342_RS02750	FG342_RS02750	2.29592	2.83648e-35	9.52393e-35	hypothetical protein
FG342_RS02775	FG342_RS02775	2.21386	1.6756e-54	7.60666e-54	FIVAR domain-containing protein
FG342_RS02800	FG342_RS02800	1.19884	6.13713e-53	2.71259e-52	mannitol dehydrogenase family protein
FG342_RS02810	FG342_RS02810	2.50731	7.27961e-101	5.54715e-100	MFS transporter
FG342_RS02835	FG342_RS02835	-1.08805	1.76171e-15	3.90069e-15	pyridoxamine 5'-phosphate oxidase family protein
FG342_RS02850	FG342_RS02850	1.40006	8.5347e-148	9.4042e-147	MMPL family transporter
FG342_RS02855	FG342_RS02855	1.64245	3.04311e-66	1.60498e-65	TetR/AcrR family transcriptional regulator
FG342_RS02860	FG342_RS02860	2.38855	2.86632e-184	4.02829e-183	sulfite exporter TauE/SafE family protein
FG342_RS02865	FG342_RS02865	2.28853	3.08813e-164	3.69788e-163	amidohydrolase family protein
FG342_RS02870	FG342_RS02870	2.78644	5.86221e-89	4.04665e-88	hypothetical protein
FG342_RS02875	FG342_RS02875	2.50646	1.57019e-156	1.78031e-155	DUF3100 domain-containing protein
FG342_RS02880	FG342_RS02880	-1.61366	0.0239917	0.0303714	hypothetical protein
FG342_RS02890	FG342_RS02890	-1.23026	1.08952e-133	1.06992e-132	osmoprotectant ABC transporter substrate-binding protein
FG342_RS02895	FG342_RS02895	-1.42457	8.8509e-138	9.03177e-137	ABC transporter permease
FG342_RS02900	FG342_RS02900	-1.96562	4.18053e-275	9.71457e-274	ABC transporter ATP-binding protein
FG342_RS02940	FG342_RS02940	3.92693	4.54306e-22	1.18737e-21	CPBP family intramembrane glutamic endopeptidase
FG342_RS02965	trpC	1.81489	0.0183826	0.0234351	indole-3-glycerol phosphate synthase TrpC
FG342_RS02970	trpD	1.78025	0.000362371	0.000521131	anthranilate phosphoribosyltransferase
FG342_RS02975	FG342_RS02975	2.79821	6.28639e-29	1.89642e-28	MFS transporter
FG342_RS02980	FG342_RS02980	1.74193	4.15728e-06	6.59712e-06	TetR/AcrR family transcriptional regulator
FG342_RS03055	FG342_RS03055	2.52959	1.21858e-136	1.2381e-135	hypothetical protein
FG342_RS03060	FG342_RS03060	1.42435	5.14787e-06	8.13059e-06	helix-turn-helix transcriptional regulator
FG342_RS03070	FG342_RS03070	3.27904	3.16508e-09	5.6749e-09	DMT family transporter
FG342_RS03115	FG342_RS03115	3.71962	2.5591e-159	3.00311e-158	glucose PTS transporter subunit IIA
FG342_RS03120	murQ	4.17428	9.38757e-208	1.46884e-206	N-acetylmuramic acid 6-phosphate etherase
FG342_RS03125	FG342_RS03125	5.10016	0	0	MupG family TIM beta-alpha barrel fold protein
FG342_RS03130	FG342_RS03130	1.09341	2.45481e-53	1.09325e-52	MurR/RpiR family transcriptional regulator
FG342_RS03160	FG342_RS03160	2.42788	0	0	heavy metal translocating P-type ATPase
FG342_RS03165	FG342_RS03165	2.65331	0	0	metalloregulator ArsR/SmtB family transcription factor
FG342_RS03190	nrdD	1.78168	2.91095e-289	6.97142e-288	anaerobic ribonucleoside-triphosphate reductase
FG342_RS03230	FG342_RS03230	3.25992	0	0	D-alanine--D-alanine ligase
FG342_RS03240	FG342_RS03240	1.3479	5.00049e-24	1.3615e-23	hypothetical protein
FG342_RS03245	FG342_RS03245	1.58215	2.44511e-72	1.37949e-71	DHA2 family efflux MFS transporter permease subunit
FG342_RS03250	FG342_RS03250	1.29187	7.70775e-05	0.000115004	hypothetical protein
FG342_RS03270	FG342_RS03270	1.28388	7.97709e-188	1.1486e-186	D-2-hydroxyisocaproate dehydrogenase
FG342_RS03280	FG342_RS03280	1.28989	1.4272e-07	2.40809e-07	PTS lactose/cellobiose transporter subunit IIA
FG342_RS03285	FG342_RS03285	1.36488	3.04811e-09	5.47773e-09	hypothetical protein
FG342_RS03320	FG342_RS03320	3.45889	0	0	NCS2 family permease
FG342_RS03335	FG342_RS03335	1.78714	6.11673e-30	1.88399e-29	hypothetical protein
FG342_RS03345	FG342_RS03345	1.57145	1.84483e-05	2.8355e-05	hypothetical protein
FG342_RS03350	FG342_RS03350	2.26171	0.0221306	0.0280608	hypothetical protein
FG342_RS03370	FG342_RS03370	-1.48278	6.00461e-26	1.70822e-25	helix-turn-helix domain-containing protein
FG342_RS03375	FG342_RS03375	-3.32379	0.00364689	0.00493898	DUF805 domain-containing protein
FG342_RS03405	FG342_RS03405	-2.07188	5.21048e-43	1.96292e-42	FGGY-family carbohydrate kinase
FG342_RS03410	FG342_RS03410	-1.7129	3.59187e-40	1.30094e-39	class II fructose-bisphosphate aldolase
FG342_RS03430	FG342_RS03430	-1.12678	1.06886e-28	3.20386e-28	MFS transporter
FG342_RS03465	FG342_RS03465	-2.27736	0	0	phosphoketolase family protein
FG342_RS03470	FG342_RS03470	-1.38068	7.94803e-173	1.03061e-171	peptide ABC transporter substrate-binding protein
FG342_RS03475	FG342_RS03475	1.70153	6.73315e-25	1.85914e-24	hypothetical protein
FG342_RS03480	FG342_RS03480	1.10031	7.13731e-07	1.17142e-06	hypothetical protein
FG342_RS03540	FG342_RS03540	1.23851	1.60402e-43	6.12136e-43	DUF1634 domain-containing protein
FG342_RS03555	FG342_RS03555	2.97414	4.47835e-237	7.96265e-236	hypothetical protein
FG342_RS03560	FG342_RS03560	2.68745	0	0	flavodoxin domain-containing protein
FG342_RS03570	FG342_RS03570	1.21608	3.1684e-86	2.11859e-85	hypothetical protein
FG342_RS03575	FG342_RS03575	-1.80164	7.69255e-138	7.88403e-137	2-hydroxyacid dehydrogenase family protein
FG342_RS03580	FG342_RS03580	-1.46857	1.97823e-82	1.26166e-81	pyridoxamine 5'-phosphate oxidase family protein
FG342_RS03585	FG342_RS03585	1.81364	5.56195e-25	1.53938e-24	GlsB/YeaQ/YmgE family stress response membrane protein
FG342_RS03590	amaP	1.62266	1.071e-33	3.51068e-33	alkaline shock response membrane anchor protein AmaP
FG342_RS03615	FG342_RS03615	-1.47999	1.91094e-210	3.0719e-209	DUF969 domain-containing protein
FG342_RS03690	FG342_RS03690	1.65051	9.80002e-11	1.86845e-10	hypothetical protein
FG342_RS03695	FG342_RS03695	1.42256	8.58327e-143	9.0743e-142	response regulator transcription factor
FG342_RS03700	FG342_RS03700	1.57966	1.2671e-270	2.77934e-269	HAMP domain-containing sensor histidine kinase
FG342_RS03705	FG342_RS03705	1.60438	1.02707e-274	2.36327e-273	D-alanyl-D-alanine carboxypeptidase family protein
FG342_RS03725	FG342_RS03725	-1.57198	3.30996e-262	6.7552e-261	aldo/keto reductase
FG342_RS03795	FG342_RS03795	1.08897	4.93256e-47	1.99599e-46	MurR/RpiR family transcriptional regulator
FG342_RS03800	gnd	-1.09605	1.69494e-13	3.53603e-13	phosphogluconate dehydrogenase (NAD(+)-dependent, decarboxylating)
FG342_RS03820	FG342_RS03820	1.26037	3.03875e-55	1.40393e-54	hypothetical protein
FG342_RS03825	FG342_RS03825	1.56584	2.11621e-210	3.37873e-209	ATP-binding cassette domain-containing protein
FG342_RS03830	FG342_RS03830	1.70095	5.24232e-129	4.94126e-128	metal ABC transporter permease
FG342_RS03840	FG342_RS03840	-1.40707	6.63731e-62	3.37912e-61	NAD(P)-dependent oxidoreductase
FG342_RS03845	pepF	-1.50645	1.54446e-142	1.6255e-141	oligoendopeptidase F
FG342_RS03860	FG342_RS03860	-2.34315	2.33263e-239	4.21129e-238	hydrolase
FG342_RS03870	FG342_RS03870	2.67692	0	0	DeoR/GlpR family DNA-binding transcription regulator
FG342_RS03875	FG342_RS03875	2.33844	0	0	glycosyltransferase family 2 protein
FG342_RS03880	FG342_RS03880	1.81279	5.16454e-273	1.17681e-271	DUF975 family protein
FG342_RS03885	FG342_RS03885	1.355	8.87337e-72	4.95852e-71	hypothetical protein
FG342_RS03890	lepB	1.2757	3.42302e-90	2.40534e-89	signal peptidase I
FG342_RS03990	deoC	-1.43725	8.10162e-93	5.85062e-92	deoxyribose-phosphate aldolase
FG342_RS03995	FG342_RS03995	-1.09692	5.38135e-81	3.35905e-80	phosphopentomutase
FG342_RS04005	msp1	-1.84972	0	0	cell wall hydrolase P75
FG342_RS04040	FG342_RS04040	-1.07457	3.65645e-11	7.08059e-11	hypothetical protein
FG342_RS04050	FG342_RS04050	-1.85282	4.5394e-201	7.0092e-200	ABC transporter substrate-binding protein
FG342_RS04105	FG342_RS04105	-1.21524	2.90803e-50	1.23002e-49	glycosyltransferase
FG342_RS04110	FG342_RS04110	-1.39446	2.17632e-51	9.40668e-51	glycosyltransferase
FG342_RS04130	FG342_RS04130	1.38296	0.017173	0.0219527	PTS transporter subunit EIIC
FG342_RS04145	FG342_RS04145	3.73283	1.3356e-05	2.07455e-05	M20/M25/M40 family metallo-hydrolase
FG342_RS04150	FG342_RS04150	1.72174	6.96716e-10	1.27949e-09	PTS sugar transporter subunit IIA
FG342_RS04155	pepT	-2.44581	1.33279e-126	1.21243e-125	peptidase T
FG342_RS04160	FG342_RS04160	-1.85829	2.7608e-86	1.85131e-85	peptide ABC transporter substrate-binding protein
FG342_RS04170	FG342_RS04170	-1.11723	3.79891e-08	6.5511e-08	ABC transporter ATP-binding protein
FG342_RS04190	FG342_RS04190	1.95763	0.0080657	0.0106051	ECF transporter S component
FG342_RS04195	FG342_RS04195	2.28728	0.000999276	0.0014069	ABC transporter ATP-binding protein
FG342_RS04230	FG342_RS04230	2.36223	5.95581e-172	7.63841e-171	APC family permease
FG342_RS04280	FG342_RS04280	1.00443	0.00149197	0.00207444	helix-turn-helix domain-containing protein
FG342_RS04285	FG342_RS04285	2.78872	5.10783e-20	1.28766e-19	rhomboid family intramembrane serine protease
FG342_RS04315	FG342_RS04315	1.06889	2.51532e-27	7.34262e-27	penicillin-binding transpeptidase domain-containing protein
FG342_RS04345	FG342_RS04345	1.12678	3.56063e-25	9.88971e-25	MFS transporter
FG342_RS04520	FG342_RS04520	1.13851	3.92369e-45	1.53738e-44	S-adenosyl-l-methionine hydroxide adenosyltransferase family protein
FG342_RS04530	FG342_RS04530	1.16023	8.19606e-74	4.70322e-73	ABC transporter ATP-binding protein
FG342_RS04535	FG342_RS04535	1.39492	1.20613e-55	5.58341e-55	energy-coupling factor transporter transmembrane component T
FG342_RS04580	FG342_RS04580	1.0844	2.42174e-34	8.00539e-34	IS3 family transposase
FG342_RS04655	menC	3.83848	3.63013e-102	2.82116e-101	o-succinylbenzoate synthase
FG342_RS04720	FG342_RS04720	4.67718	2.98932e-07	4.97585e-07	hypothetical protein
FG342_RS04800	FG342_RS04800	-1.01155	1.63558e-76	9.69372e-76	linear amide C-N hydrolase
FG342_RS04810	FG342_RS04810	1.68875	8.01215e-237	1.41387e-235	oleate hydratase
FG342_RS04820	FG342_RS04820	-1.63695	1.03614e-50	4.43761e-50	TetR/AcrR family transcriptional regulator
FG342_RS04825	dhaM	-1.54116	3.81909e-129	3.62891e-128	dihydroxyacetone kinase phosphoryl donor subunit DhaM
FG342_RS04830	dhaL	-1.63078	7.19172e-194	1.08198e-192	dihydroxyacetone kinase subunit DhaL
FG342_RS04835	dhaK	-2.49352	0	0	dihydroxyacetone kinase subunit DhaK
FG342_RS04840	FG342_RS04840	-1.73881	5.42851e-79	3.3007e-78	OsmC family protein
FG342_RS04865	FG342_RS04865	1.20667	6.97493e-16	1.56652e-15	exonuclease domain-containing protein
FG342_RS04870	FG342_RS04870	1.37848	0.00146415	0.00203697	type II toxin-antitoxin system mRNA interferase toxin, RelE/StbE family
FG342_RS04910	FG342_RS04910	-2.72894	0	0	pyruvate oxidase
FG342_RS04925	FG342_RS04925	-1.86609	1.23859e-28	3.70787e-28	dipeptide epimerase
FG342_RS04950	FG342_RS04950	-1.87035	2.32159e-78	1.39355e-77	glutamine synthetase family protein
FG342_RS04960	FG342_RS04960	-1.67179	1.09756e-123	9.68414e-123	amidohydrolase family protein
FG342_RS04965	FG342_RS04965	-1.23973	4.92711e-46	1.95999e-45	APC family permease
FG342_RS04975	FG342_RS04975	-1.92039	6.40379e-49	2.67909e-48	aldo/keto reductase
FG342_RS04980	FG342_RS04980	-3.28903	1.1043e-175	1.44792e-174	zinc-binding alcohol dehydrogenase family protein
FG342_RS04985	FG342_RS04985	-1.57669	3.73858e-52	1.64316e-51	helix-turn-helix domain-containing protein
FG342_RS04990	FG342_RS04990	1.17916	1.14496e-06	1.86482e-06	sulfite exporter TauE/SafE family protein
FG342_RS05060	FG342_RS05060	-1.0902	0.00783085	0.0103137	hypothetical protein
FG342_RS05070	FG342_RS05070	1.61594	3.32124e-48	1.37235e-47	amino acid permease
FG342_RS05105	FG342_RS05105	1.34504	1.19097e-23	3.21658e-23	hypothetical protein
FG342_RS05130	FG342_RS05130	2.24118	9.88131291682493e-324	2.61854792295861e-322	hypothetical protein
FG342_RS05135	brnQ	-1.31123	1.50062e-45	5.93922e-45	branched-chain amino acid transport system II carrier protein
FG342_RS05150	FG342_RS05150	1.18046	0.00447215	0.00600465	DUF916 and DUF3324 domain-containing protein
FG342_RS05170	FG342_RS05170	-1.2707	8.25031e-49	3.43934e-48	WxL domain-containing protein
FG342_RS05195	FG342_RS05195	1.79158	4.05955e-28	1.20148e-27	EamA family transporter
FG342_RS05235	FG342_RS05235	1.38718	3.59344e-72	2.01766e-71	ABC transporter ATP-binding protein
FG342_RS05240	FG342_RS05240	1.54942	2.84377e-126	2.57696e-125	ABC transporter ATP-binding protein
FG342_RS05245	FG342_RS05245	2.63617	0	0	OFA family MFS transporter
FG342_RS05250	treR	4.94776	0	0	trehalose operon repressor
FG342_RS05255	treC	5.29403	0	0	alpha,alpha-phosphotrehalase
FG342_RS05260	FG342_RS05260	5.04602	0	0	PTS glucose transporter subunit IIABC
FG342_RS05265	sstT	1.12943	2.62724e-25	7.34062e-25	serine/threonine transporter SstT
FG342_RS05315	FG342_RS05315	-1.42015	1.1468e-122	1.00058e-121	aldo/keto reductase
FG342_RS05320	FG342_RS05320	-1.38369	3.73155e-77	2.22848e-76	amino acid permease
FG342_RS05330	FG342_RS05330	1.2016	3.13564e-42	1.17001e-41	sodium:proton antiporter
FG342_RS05335	FG342_RS05335	1.68491	9.62135e-47	3.86005e-46	DUF3021 domain-containing protein
FG342_RS05340	FG342_RS05340	1.07078	0.00256504	0.00351645	LytTR family DNA-binding domain-containing protein
FG342_RS05345	FG342_RS05345	1.1917	0.00944491	0.0123151	ABC transporter permease
FG342_RS05370	FG342_RS05370	2.11245	1.27718e-16	2.93302e-16	NUDIX domain-containing protein
FG342_RS05405	FG342_RS05405	1.01571	4.16385e-111	3.35827e-110	ATP-binding cassette domain-containing protein
FG342_RS05420	FG342_RS05420	3.41232	5.2347e-224	9.10062e-223	MIP/aquaporin family protein
FG342_RS05425	glpO	4.09288	0	0	type 1 glycerol-3-phosphate oxidase
FG342_RS05430	glpK	3.22256	0	0	glycerol kinase GlpK
FG342_RS05435	FG342_RS05435	2.37334	2.76928e-07	4.61613e-07	glycosyltransferase family 2 protein
FG342_RS05450	FG342_RS05450	1.35955	1.89255e-26	5.43672e-26	lactose-specific PTS transporter subunit EIIC
FG342_RS05515	FG342_RS05515	1.61918	1.4979e-33	4.89635e-33	PTS transporter subunit IIC
FG342_RS05560	FG342_RS05560	-1.70139	2.08904e-136	2.11335e-135	DeoR/GlpR family DNA-binding transcription regulator
FG342_RS05575	FG342_RS05575	1.24879	1.67758e-43	6.39169e-43	exonuclease SbcCD subunit D
FG342_RS05580	FG342_RS05580	1.18578	1.76817e-65	9.26315e-65	SMC family ATPase
FG342_RS05590	FG342_RS05590	-3.14148	3.27087e-184	4.56949e-183	hypothetical protein
FG342_RS05600	FG342_RS05600	-1.8278	0	0	Hsp20/alpha crystallin family protein
FG342_RS05665	FG342_RS05665	1.27357	6.0646e-15	1.32406e-14	ABC transporter substrate-binding protein
FG342_RS05675	FG342_RS05675	1.64144	1.99579e-95	1.47764e-94	ABC transporter substrate-binding protein
FG342_RS05680	FG342_RS05680	2.0519	2.60942e-115	2.17947e-114	ABC transporter permease
FG342_RS05685	FG342_RS05685	1.82204	1.7102e-84	1.11186e-83	ATP-binding cassette domain-containing protein
FG342_RS05695	FG342_RS05695	1.91267	2.73097e-79	1.67352e-78	cation-translocating P-type ATPase
FG342_RS05730	FG342_RS05730	-1.13421	1.28075e-22	3.38887e-22	iron-sulfur cluster biosynthesis family protein
FG342_RS05770	FG342_RS05770	2.51547	7.43422e-211	1.20332e-209	permease prefix domain 1-containing protein
FG342_RS05775	FG342_RS05775	3.17716	1.98851e-31	6.28979e-31	PadR family transcriptional regulator
FG342_RS05790	FG342_RS05790	-1.272	2.70107e-30	8.35232e-30	zinc-binding alcohol dehydrogenase family protein
FG342_RS05795	FG342_RS05795	1.94263	2.80296e-57	1.33439e-56	hypothetical protein
FG342_RS05810	FG342_RS05810	1.44962	2.59676e-36	8.92326e-36	hypothetical protein
FG342_RS05855	FG342_RS05855	1.96265	1.06295e-97	8.02168e-97	LysR substrate-binding domain-containing protein
FG342_RS05860	FG342_RS05860	1.45457	2.37104e-33	7.71821e-33	malolactic enzyme
FG342_RS05865	FG342_RS05865	1.60486	2.982e-28	8.85918e-28	AEC family transporter
FG342_RS05875	FG342_RS05875	2.7282	2.82561e-166	3.47209e-165	flavodoxin domain-containing protein
FG342_RS05885	FG342_RS05885	2.58491	1.65046e-81	1.03573e-80	ABC transporter ATP-binding protein
FG342_RS05905	FG342_RS05905	1.60368	2.22252e-211	3.62241e-210	cation-translocating P-type ATPase
FG342_RS05920	FG342_RS05920	1.14698	6.24435e-61	3.13152e-60	acetyltransferase
FG342_RS05985	FG342_RS05985	-1.62735	4.64134e-172	5.98529e-171	S-ribosylhomocysteine lyase
FG342_RS05990	FG342_RS05990	2.07804	6.03112e-34	1.9825e-33	VTT domain-containing protein
FG342_RS06075	FG342_RS06075	1.20481	2.00004e-75	1.1706e-74	hypothetical protein
FG342_RS06095	FG342_RS06095	1.09111	4.81725e-18	1.1596e-17	cell division protein ZapA
FG342_RS06100	FG342_RS06100	1.27483	2.60166e-84	1.68212e-83	CvpA family protein
FG342_RS06115	FG342_RS06115	3.20274	2.52852e-50	1.07313e-49	teichoic acid D-Ala incorporation-associated protein DltX
FG342_RS06120	dltA	3.09299	0	0	D-alanine--poly(phosphoribitol) ligase subunit DltA
FG342_RS06125	dltB	2.8693	0	0	D-alanyl-lipoteichoic acid biosynthesis protein DltB
FG342_RS06130	dltC	2.95625	0	0	D-alanine--poly(phosphoribitol) ligase subunit 2
FG342_RS06135	dltD	2.86321	0	0	D-alanyl-lipoteichoic acid biosynthesis protein DltD
FG342_RS06155	FG342_RS06155	1.79039	1.5771e-76	9.37077e-76	MIP/aquaporin family protein
FG342_RS06160	cbpB	1.88827	9.41697e-198	1.44455e-196	cyclic-di-AMP-binding protein CbpB
FG342_RS06165	FG342_RS06165	1.87745	1.13509e-85	7.48329e-85	DUF368 domain-containing protein
FG342_RS06170	FG342_RS06170	2.09929	4.82782e-158	5.58173e-157	mechanosensitive ion channel family protein
FG342_RS06205	FG342_RS06205	1.22844	6.92524e-116	5.82564e-115	transglycosylase domain-containing protein
FG342_RS06225	FG342_RS06225	1.03634	1.09282e-37	3.82812e-37	YjjG family noncanonical pyrimidine nucleotidase
FG342_RS06240	FG342_RS06240	1.95757	1.92094e-167	2.37286e-166	glycerophosphodiester phosphodiesterase
FG342_RS06285	FG342_RS06285	2.462	0	0	VTT domain-containing protein
FG342_RS06450	FG342_RS06450	2.41212	4.75057e-267	1.00447e-265	sigma-70 family RNA polymerase sigma factor
FG342_RS06470	FG342_RS06470	1.50921	8.38084e-172	1.06901e-170	lysylphosphatidylglycerol synthase transmembrane domain-containing protein
FG342_RS06475	FG342_RS06475	1.12313	1.79771e-43	6.83829e-43	pyridoxal phosphate-dependent aminotransferase
FG342_RS06485	FG342_RS06485	1.44303	7.28646e-143	7.73815e-142	LTA synthase family protein
FG342_RS06490	FG342_RS06490	1.22192	1.18807e-81	7.47562e-81	Fur family transcriptional regulator
FG342_RS06525	FG342_RS06525	2.15049	3.12519e-93	2.28499e-92	hypothetical protein
FG342_RS06545	FG342_RS06545	1.89888	6.94126e-162	8.26962e-161	MDR family MFS transporter
FG342_RS06555	FG342_RS06555	-1.55931	5.35554e-113	4.3796e-112	MDR family MFS transporter
FG342_RS06560	FG342_RS06560	-1.51655	4.42496e-101	3.38286e-100	DUF4811 domain-containing protein
FG342_RS06585	FG342_RS06585	1.46377	7.2505e-165	8.72663e-164	polysaccharide biosynthesis protein
FG342_RS06590	FG342_RS06590	1.02206	1.1957e-26	3.45605e-26	pseudouridine synthase
FG342_RS06645	FG342_RS06645	1.13711	9.01421e-75	5.23672e-74	PFL family protein
FG342_RS06685	FG342_RS06685	1.44727	7.08847e-127	6.4734e-126	copper homeostasis protein CutC
FG342_RS06690	FG342_RS06690	1.68905	3.41502e-170	4.30917e-169	undecaprenyl-diphosphate phosphatase
FG342_RS06695	FG342_RS06695	-1.43249	6.24655e-129	5.86426e-128	lactonase family protein
FG342_RS06780	FG342_RS06780	1.25968	7.74826e-133	7.57715e-132	helix-turn-helix domain-containing protein
FG342_RS06785	pgsA	1.10581	1.6588e-132	1.61543e-131	CDP-diacylglycerol--glycerol-3-phosphate 3-phosphatidyltransferase
FG342_RS06815	rny	1.023	1.94455e-75	1.14097e-74	ribonuclease Y
FG342_RS06870	FG342_RS06870	-1.11092	1.42194e-73	8.11991e-73	ATP-binding protein
FG342_RS07000	clpP	-1.88088	7.87644e-240	1.43302e-238	ATP-dependent Clp endopeptidase proteolytic subunit ClpP
FG342_RS07070	FG342_RS07070	-1.79232	9.35982e-48	3.8472e-47	glycoside hydrolase family 13 protein
FG342_RS07075	FG342_RS07075	-1.79759	1.90874e-57	9.16116e-57	glycoside hydrolase family 65 protein
FG342_RS07080	pgmB	-1.10515	2.85741e-05	4.3576e-05	beta-phosphoglucomutase
FG342_RS07085	FG342_RS07085	1.14115	1.19976e-50	5.12903e-50	hypothetical protein
FG342_RS07100	FG342_RS07100	1.82366	5.52082e-271	1.22239e-269	MBL fold metallo-hydrolase
FG342_RS07125	FG342_RS07125	-1.50527	3.16538e-45	1.24233e-44	GNAT family N-acetyltransferase
FG342_RS07185	FG342_RS07185	1.83489	7.0875e-123	6.20685e-122	XRE family transcriptional regulator
FG342_RS07190	FG342_RS07190	1.66853	1.52791e-157	1.74928e-156	ABC transporter ATP-binding protein
FG342_RS07195	FG342_RS07195	1.76616	1.7582e-90	1.24667e-89	ABC transporter permease
FG342_RS07200	FG342_RS07200	1.63882	2.17749e-159	2.56813e-158	ABC transporter permease
FG342_RS07205	FG342_RS07205	1.15758	1.2949e-70	7.1847e-70	ABC transporter substrate-binding protein
FG342_RS07220	FG342_RS07220	1.0082	0.00215722	0.00297823	hypothetical protein
FG342_RS07235	FG342_RS07235	-1.05552	4.52805e-20	1.14272e-19	ABC transporter permease
FG342_RS07265	FG342_RS07265	1.43706	3.07082e-197	4.68001e-196	M3 family oligoendopeptidase
FG342_RS07270	FG342_RS07270	1.49356	3.00073e-24	8.18921e-24	VanZ family protein
FG342_RS07275	FG342_RS07275	-1.6021	2.26605e-215	3.77192e-214	YebC/PmpR family DNA-binding transcriptional regulator
FG342_RS07355	FG342_RS07355	-3.5151	0	0	alpha-galactosidase
FG342_RS07375	FG342_RS07375	-1.69444	1.20999e-10	2.30133e-10	hypothetical protein
FG342_RS07395	FG342_RS07395	-1.90655	1.00211e-06	1.63329e-06	bifunctional DNA primase/polymerase
FG342_RS07440	FG342_RS07440	-1.89136	6.27274e-10	1.15558e-09	phage major capsid protein
FG342_RS07470	FG342_RS07470	1.28883	1.17608e-70	6.54091e-70	membrane protein
FG342_RS07475	FG342_RS07475	1.0208	1.33385e-83	8.57682e-83	response regulator transcription factor
FG342_RS07485	FG342_RS07485	1.05647	8.4929e-59	4.19638e-58	N-acetyltransferase
FG342_RS07490	FG342_RS07490	1.49728	1.36779e-06	2.22159e-06	hypothetical protein
FG342_RS07500	FG342_RS07500	1.0932	1.07695e-58	5.28785e-58	hypothetical protein
FG342_RS07505	FG342_RS07505	2.82624	6.29366e-93	4.57313e-92	hypothetical protein
FG342_RS07510	FG342_RS07510	2.7205	0	0	Y-family DNA polymerase
FG342_RS07515	FG342_RS07515	-1.57915	7.68467e-45	3.00598e-44	hypothetical protein
FG342_RS07565	FG342_RS07565	1.15912	2.90158e-88	1.97965e-87	CamS family sex pheromone protein
FG342_RS07595	FG342_RS07595	1.14963	7.77649e-44	2.99204e-43	MFS transporter
FG342_RS07605	FG342_RS07605	-2.09663	6.32816e-67	3.3755e-66	phosphate--nucleotide phosphotransferase
FG342_RS07645	FG342_RS07645	5.09037	0	0	YxeA family protein
FG342_RS07665	FG342_RS07665	-2.14474	1.189e-97	8.94417e-97	DUF4828 domain-containing protein
FG342_RS07745	map	-1.11168	8.75055e-102	6.75577e-101	type I methionyl aminopeptidase
FG342_RS07805	FG342_RS07805	1.20193	1.54666e-79	9.55265e-79	membrane protein
FG342_RS07820	FG342_RS07820	1.11401	2.78326e-53	1.23484e-52	YkyA family protein
FG342_RS07825	FG342_RS07825	1.02829	5.41284e-79	3.29972e-78	aromatic acid exporter family protein
FG342_RS07875	FG342_RS07875	1.34023	1.09638e-55	5.08538e-55	hypothetical protein
FG342_RS07880	FG342_RS07880	1.66588	2.61866e-112	2.12664e-111	hypothetical protein
FG342_RS07885	FG342_RS07885	1.83607	1.40675e-128	1.31539e-127	LTA synthase family protein
FG342_RS07900	FG342_RS07900	2.2798	0	0	VanZ family protein
FG342_RS07905	FG342_RS07905	2.31815	0	0	GRP family sugar transporter
FG342_RS07915	FG342_RS07915	1.4222	2.0413e-13	4.24729e-13	tyrosine-type recombinase/integrase
FG342_RS07970	FG342_RS07970	3.02254	0	0	hypothetical protein
FG342_RS07975	FG342_RS07975	2.96816	2.50301e-43	9.47511e-43	helix-turn-helix domain-containing protein
FG342_RS07990	FG342_RS07990	2.64564	1.10245086877173e-316	2.87494687678451e-315	RecT family recombinase
FG342_RS07995	FG342_RS07995	3.10436	0	0	PD-(D/E)XK nuclease-like domain-containing protein
FG342_RS08000	FG342_RS08000	3.00699	0	0	DnaD domain protein
FG342_RS08035	FG342_RS08035	1.81665	3.77894e-52	1.65779e-51	hypothetical protein
FG342_RS08040	FG342_RS08040	2.04763	6.44903e-08	1.104e-07	hypothetical protein
FG342_RS08045	FG342_RS08045	1.69589	2.0514e-25	5.75225e-25	DUF1642 domain-containing protein
FG342_RS08060	FG342_RS08060	3.33353	0	0	hypothetical protein
FG342_RS08090	FG342_RS08090	-2.05174	8.56033e-24	2.31999e-23	phage portal protein
FG342_RS08095	FG342_RS08095	-2.52268	1.08179e-40	3.93029e-40	minor capsid protein
FG342_RS08100	FG342_RS08100	-2.40183	9.21543e-29	2.76581e-28	DUF4355 domain-containing protein
FG342_RS08105	FG342_RS08105	-2.0347	7.08676e-36	2.41053e-35	capsid protein
FG342_RS08130	FG342_RS08130	-3.22938	0.000137863	0.000202735	phage tail tube protein
FG342_RS08145	FG342_RS08145	-2.01638	2.44559e-23	6.55977e-23	tape measure protein
FG342_RS08190	FG342_RS08190	1.64928	1.90664e-65	9.96636e-65	DNA/RNA non-specific endonuclease
FG342_RS08195	FG342_RS08195	1.30075	5.4956e-41	2.00906e-40	hypothetical protein
FG342_RS08220	FG342_RS08220	1.24485	0.00325432	0.00442263	hypothetical protein
FG342_RS08250	FG342_RS08250	-1.13424	8.00607e-20	2.0118e-19	hypothetical protein
FG342_RS08255	FG342_RS08255	1.81023	3.52374e-70	1.95053e-69	MFS transporter
FG342_RS08260	FG342_RS08260	-1.09228	3.99048e-85	2.61611e-84	C69 family dipeptidase
FG342_RS08300	FG342_RS08300	1.24072	2.54245e-41	9.36756e-41	TetR/AcrR family transcriptional regulator
FG342_RS08305	FG342_RS08305	1.19751	1.79822e-121	1.55163e-120	ABC transporter ATP-binding protein
FG342_RS08310	FG342_RS08310	1.18883	3.47086e-126	3.13312e-125	ABC transporter ATP-binding protein
FG342_RS08325	FG342_RS08325	-1.18243	1.55486e-20	3.9666e-20	serine hydrolase domain-containing protein
FG342_RS08405	FG342_RS08405	-1.03627	9.68328e-112	7.83678e-111	F0F1 ATP synthase subunit gamma
FG342_RS08440	FG342_RS08440	1.25856	4.21868e-169	5.26662e-168	rod shape-determining protein
FG342_RS08530	FG342_RS08530	1.54096	0.000105431	0.000156413	hypothetical protein
FG342_RS08580	FG342_RS08580	-1.22438	9.65923e-88	6.5332e-87	hypothetical protein
FG342_RS08585	FG342_RS08585	1.06919	7.78836e-42	2.88317e-41	YueI family protein
FG342_RS08640	FG342_RS08640	2.09595	2.58209e-45	1.0151e-44	HAMP domain-containing sensor histidine kinase
FG342_RS08645	FG342_RS08645	1.84663	7.68012e-93	5.56334e-92	response regulator transcription factor
FG342_RS08660	FG342_RS08660	2.17868	1.28192e-84	8.35744e-84	LysR family transcriptional regulator
FG342_RS08665	FG342_RS08665	-3.62712	1.48004e-89	1.02771e-88	cupin domain-containing protein
FG342_RS08670	FG342_RS08670	-2.88416	1.74003e-64	8.99525e-64	carboxymuconolactone decarboxylase family protein
FG342_RS08680	FG342_RS08680	1.39145	2.43233e-08	4.22239e-08	GNAT family N-acetyltransferase
FG342_RS08685	FG342_RS08685	1.32861	8.16798e-16	1.83097e-15	GNAT family N-acetyltransferase
FG342_RS08705	FG342_RS08705	1.14842	0.000106371	0.000157708	ABC transporter permease
FG342_RS08710	FG342_RS08710	2.72094	3.19221e-17	7.48462e-17	ABC transporter ATP-binding protein
FG342_RS08715	FG342_RS08715	1.48358	1.46061e-43	5.59224e-43	hypothetical protein
FG342_RS08740	FG342_RS08740	2.9569	0	0	Tex family protein
FG342_RS08810	FG342_RS08810	1.38755	6.89525e-19	1.69457e-18	GAF domain-containing protein
FG342_RS08815	ezrA	2.1593	0	0	septation ring formation regulator EzrA
FG342_RS08835	FG342_RS08835	1.61945	3.67772e-242	6.90528e-241	redox-sensing transcriptional repressor Rex
FG342_RS08860	radC	1.03745	9.79363e-30	3.01254e-29	DNA repair protein RadC
FG342_RS08865	FG342_RS08865	1.77971	3.88294e-279	9.11326e-278	rod shape-determining protein
FG342_RS08870	mreC	1.20105	5.72743e-136	5.72012e-135	rod shape-determining protein MreC
FG342_RS08875	mreD	1.21852	1.41227e-94	1.03581e-93	rod shape-determining protein MreD
FG342_RS08880	FG342_RS08880	1.6022	7.87251e-118	6.69448e-117	septum site-determining protein MinC
FG342_RS08945	mraZ	1.62513	3.54961e-157	4.04414e-156	division/cell wall cluster transcriptional repressor MraZ
FG342_RS08950	rsmH	1.58196	5.75964e-213	9.45306e-212	16S rRNA (cytosine(1402)-N(4))-methyltransferase RsmH
FG342_RS08955	ftsL	2.16709	3.32281e-121	2.85664e-120	cell division protein FtsL
FG342_RS08960	FG342_RS08960	1.03563	8.21482e-124	7.27554e-123	penicillin-binding protein
FG342_RS09045	FG342_RS09045	1.32992	5.63576e-88	3.82287e-87	5-bromo-4-chloroindolyl phosphate hydrolysis family protein
FG342_RS09050	FG342_RS09050	1.92661	1.07824e-127	9.96312e-127	NUDIX hydrolase
FG342_RS09055	FG342_RS09055	11.4788	0.0080932	0.0106354	hypothetical protein
FG342_RS09060	FG342_RS09060	1.52449	2.14317e-101	1.6438e-100	5'-methylthioadenosine/adenosylhomocysteine nucleosidase
FG342_RS09065	FG342_RS09065	1.40599	4.72291e-144	5.08471e-143	cysteine desulfurase family protein
FG342_RS09110	FG342_RS09110	1.26114	1.82595e-75	1.07406e-74	diacylglycerol kinase family protein
FG342_RS09120	FG342_RS09120	-1.87421	5.73317e-27	1.66532e-26	DNA-dependent RNA polymerase subunit epsilon
FG342_RS09130	FG342_RS09130	1.85097	5.55002e-75	3.23223e-74	hypothetical protein
FG342_RS09135	FG342_RS09135	1.59254	2.62055e-24	7.16832e-24	hypothetical protein
FG342_RS09140	def	-1.09492	3.43023e-35	1.15011e-34	peptide deformylase
FG342_RS09155	FG342_RS09155	2.73768	0	0	ATPase
FG342_RS09240	holA	1.01034	8.82025e-59	4.34897e-58	DNA polymerase III subunit delta
FG342_RS09280	FG342_RS09280	1.48631	0.000109216	0.000161723	DUF3737 family protein
FG342_RS09285	FG342_RS09285	2.07062	1.34293e-13	2.81668e-13	Sir2 family NAD-dependent protein deacetylase
FG342_RS09340	uvrC	-1.00584	1.35249e-92	9.73709e-92	excinuclease ABC subunit UvrC
FG342_RS09350	FG342_RS09350	2.13447	0	0	fructose-specific PTS transporter subunit EIIC
FG342_RS09355	pfkB	1.55607	4.2754e-68	2.30675e-67	1-phosphofructokinase
FG342_RS09360	FG342_RS09360	1.50659	2.66406e-66	1.40823e-65	DeoR/GlpR family DNA-binding transcription regulator
FG342_RS09390	clpB	-1.51368	8.05093e-97	6.01769e-96	ATP-dependent chaperone ClpB
FG342_RS09470	FG342_RS09470	1.15073	3.14589e-83	2.01183e-82	ECF transporter S component
FG342_RS09510	FG342_RS09510	1.51955	1.56185e-266	3.24396e-265	HU family DNA-binding protein
FG342_RS09550	FG342_RS09550	-1.39857	5.50729e-30	1.6985e-29	hemolysin III family protein
FG342_RS09580	FG342_RS09580	1.03433	3.67538e-100	2.79162e-99	S41 family peptidase
FG342_RS09585	FG342_RS09585	1.74981	1.30335e-09	2.36579e-09	DUF6176 family protein
FG342_RS09595	FG342_RS09595	1.27511	1.17232e-14	2.54526e-14	uracil-DNA glycosylase family protein
FG342_RS09610	dprA	1.00099	4.21629e-16	9.59808e-16	DNA-processing protein DprA
FG342_RS09620	trmFO	1.36144	4.41149e-119	3.77875e-118	methylenetetrahydrofolate--tRNA-(uracil(54)- C(5))-methyltransferase (FADH(2)-oxidizing) TrmFO
FG342_RS09740	hisE	-1.45852	0.00172445	0.00238496	phosphoribosyl-ATP diphosphatase
FG342_RS09745	hisI	-1.63329	1.80962e-05	2.78504e-05	phosphoribosyl-AMP cyclohydrolase
FG342_RS09750	hisF	-1.2229	1.32825e-09	2.40912e-09	imidazole glycerol phosphate synthase subunit HisF
FG342_RS09755	FG342_RS09755	-1.27616	1.33091e-07	2.25209e-07	1-(5-phosphoribosyl)-5-[(5- phosphoribosylamino)methylideneamino] imidazole-4-carboxamide isomerase
FG342_RS09760	hisH	-1.06567	1.32742e-07	2.2478e-07	imidazole glycerol phosphate synthase subunit HisH
FG342_RS09780	hisG	-1.80967	1.68634e-05	2.60214e-05	ATP phosphoribosyltransferase
FG342_RS09785	FG342_RS09785	-2.17062	3.81328e-15	8.37993e-15	ATP phosphoribosyltransferase regulatory subunit
FG342_RS09805	FG342_RS09805	1.61813	1.50646e-48	6.25781e-48	hypothetical protein
FG342_RS09810	FG342_RS09810	1.16606	2.43306e-47	9.89671e-47	NFACT RNA binding domain-containing protein
FG342_RS09820	FG342_RS09820	1.51466	2.92337e-34	9.64999e-34	PTS sugar transporter subunit IIC
FG342_RS09915	cls	1.31848	1.40609e-52	6.2032e-52	cardiolipin synthase
FG342_RS09920	FG342_RS09920	-1.05859	1.91221e-30	5.92862e-30	hypothetical protein
FG342_RS09935	nrdH	-1.68765	5.1584e-118	4.40246e-117	glutaredoxin-like protein NrdH
FG342_RS09955	FG342_RS09955	-1.13949	1.75248e-144	1.89542e-143	M13-type metalloendopeptidase
FG342_RS09960	FG342_RS09960	-1.29187	1.49244e-134	1.47174e-133	lipoate--protein ligase
FG342_RS09995	recU	1.13965	2.0752e-79	1.275e-78	Holliday junction resolvase RecU
FG342_RS10000	FG342_RS10000	1.04587	1.10465e-72	6.24724e-72	PBP1A family penicillin-binding protein
FG342_RS10100	FG342_RS10100	1.40727	7.36298e-24	2.00011e-23	ABC transporter ATP-binding protein
FG342_RS10105	FG342_RS10105	1.07422	1.70504e-17	4.04623e-17	ABC transporter ATP-binding protein
FG342_RS10120	rpoD	2.04405	0	0	RNA polymerase sigma factor RpoD
FG342_RS10125	dnaG	2.75026	0	0	DNA primase
FG342_RS10130	glyS	1.12967	2.27422e-80	1.41206e-79	glycine--tRNA ligase subunit beta
FG342_RS10140	FG342_RS10140	1.80756	5.02095e-08	8.62047e-08	GNAT family N-acetyltransferase
FG342_RS10145	FG342_RS10145	2.33435	3.42958e-44	1.33265e-43	ABC-2 transporter permease
FG342_RS10150	FG342_RS10150	2.14828	9.08417e-41	3.30551e-40	ABC transporter ATP-binding protein
FG342_RS10160	recO	1.14511	7.49226e-20	1.88471e-19	DNA repair protein RecO
FG342_RS10165	era	1.18641	1.94922e-57	9.33639e-57	GTPase Era
FG342_RS10170	FG342_RS10170	1.02963	3.89111e-26	1.11235e-25	cytidine deaminase
FG342_RS10175	FG342_RS10175	1.03724	2.51587e-17	5.93441e-17	diacylglycerol kinase family protein
FG342_RS10190	FG342_RS10190	-1.48995	5.5054e-189	8.12653e-188	GatB/YqeY domain-containing protein
FG342_RS10195	rpsU	-1.58727	6.60644e-90	4.60098e-89	30S ribosomal protein S21
FG342_RS10200	FG342_RS10200	-1.33182	3.6072e-62	1.84447e-61	pyruvate, water dikinase regulatory protein
FG342_RS10215	msrB	-1.1243	4.41627e-72	2.47375e-71	peptide-methionine (R)-S-oxide reductase MsrB
FG342_RS10235	FG342_RS10235	-1.03746	2.44856e-57	1.17042e-56	ABC transporter permease
FG342_RS10240	FG342_RS10240	-1.77007	1.19204e-54	5.43247e-54	ATP-binding cassette domain-containing protein
FG342_RS10275	FG342_RS10275	1.21953	1.18457e-46	4.74433e-46	hypothetical protein
FG342_RS10280	FG342_RS10280	2.85452	2.47719e-83	1.58852e-82	RsmE family RNA methyltransferase
FG342_RS10285	prmA	2.86292	1.56529e-192	2.33996e-191	50S ribosomal protein L11 methyltransferase
FG342_RS10290	FG342_RS10290	3.11537	0	0	DUF3013 family protein
FG342_RS10295	FG342_RS10295	3.18315	0	0	DNA-3-methyladenine glycosylase
FG342_RS10305	FG342_RS10305	5.46762	0	0	DUF1093 domain-containing protein
FG342_RS10315	FG342_RS10315	2.97671	7.27078e-51	3.12537e-50	hypothetical protein
FG342_RS10320	FG342_RS10320	3.36731	0	0	hypothetical protein
FG342_RS10360	FG342_RS10360	-1.36799	9.84317e-126	8.85131e-125	hypothetical protein
FG342_RS10400	hrcA	1.04941	4.3469e-77	2.58938e-76	heat-inducible transcriptional repressor HrcA
FG342_RS10405	hemW	1.12073	5.634e-68	3.0328e-67	radical SAM family heme chaperone HemW
FG342_RS10590	FG342_RS10590	1.00681	3.37484e-15	7.43034e-15	putative DNA-binding protein
FG342_RS10620	rnc	1.0037	2.83639e-29	8.6567e-29	ribonuclease III
FG342_RS10625	FG342_RS10625	-1.16247	6.21726e-146	6.75551e-145	oligopeptide ABC transporter substrate-binding protein
FG342_RS10725	rpoZ	-1.30566	4.25798e-38	1.50052e-37	DNA-directed RNA polymerase subunit omega
FG342_RS10920	liaF	1.08235	7.83398e-89	5.39189e-88	cell wall-active antibiotics response protein LiaF
FG342_RS11010	FG342_RS11010	1.08128	1.97226e-07	3.30636e-07	DUF3781 domain-containing protein
FG342_RS11020	FG342_RS11020	1.21898	8.54993e-52	3.72987e-51	nucleotidyltransferase
FG342_RS11055	FG342_RS11055	1.68001	6.93542e-131	6.67108e-130	YqeG family HAD IIIA-type phosphatase
FG342_RS11095	rpmI	1.13003	1.64189e-45	6.48741e-45	50S ribosomal protein L35
FG342_RS11100	infC	1.8279	0	0	translation initiation factor IF-3
FG342_RS11105	FG342_RS11105	2.10781	2.16787e-136	2.18369e-135	Rrf2 family transcriptional regulator
FG342_RS11110	FG342_RS11110	1.36516	3.15445e-09	5.66016e-09	MFS transporter
FG342_RS11120	FG342_RS11120	1.03245	3.06104e-34	1.00902e-33	enhanced serine sensitivity protein SseB C-terminal domain-containing protein
FG342_RS11150	nrdR	1.17562	2.53523e-89	1.75522e-88	transcriptional regulator NrdR
FG342_RS11210	FG342_RS11210	2.04984	3.43834e-43	1.29948e-42	helix-turn-helix domain-containing protein
FG342_RS11250	FG342_RS11250	1.16625	3.82031e-140	3.98501e-139	phosphotransferase family protein
FG342_RS11295	FG342_RS11295	1.38658	4.2938e-108	3.41612e-107	YlbF family regulator
FG342_RS11300	FG342_RS11300	2.88452	0	0	PBP1A family penicillin-binding protein
FG342_RS11310	argR	2.24211	1.29399e-180	1.7454e-179	arginine repressor
FG342_RS11315	argS	1.6706	2.52867e-246	4.82503e-245	arginine--tRNA ligase
FG342_RS11350	spxA	2.46802	0	0	transcriptional regulator SpxA
FG342_RS11360	FG342_RS11360	1.21775	1.83821e-128	1.71202e-127	hypothetical protein
FG342_RS11400	FG342_RS11400	-2.30486	0	0	heavy metal translocating P-type ATPase
FG342_RS11405	FG342_RS11405	-3.03405	2.77371e-136	2.78201e-135	CopY/TcrY family copper transport repressor
FG342_RS11420	purH	1.047	1.31254e-39	4.7175e-39	bifunctional phosphoribosylaminoimidazolecarboxamide formyltransferase/IMP cyclohydrolase
FG342_RS11425	purN	2.45113	1.94078e-54	8.77652e-54	phosphoribosylglycinamide formyltransferase
FG342_RS11430	purM	3.09777	1.73458e-58	8.49906e-58	phosphoribosylformylglycinamidine cyclo-ligase
FG342_RS11435	purF	3.47612	0	0	amidophosphoribosyltransferase
FG342_RS11440	purL	3.74591	0	0	phosphoribosylformylglycinamidine synthase subunit PurL
FG342_RS11445	purQ	3.60743	1.28841e-258	2.58453e-257	phosphoribosylformylglycinamidine synthase subunit PurQ
FG342_RS11450	purS	3.2098	1.02486e-31	3.25487e-31	phosphoribosylformylglycinamidine synthase subunit PurS
FG342_RS11455	purC	3.27729	1.27882e-174	1.66744e-173	phosphoribosylaminoimidazolesuccinocarboxamide synthase
FG342_RS11460	purK	3.55453	2.51898e-240	4.65516e-239	5-(carboxyamino)imidazole ribonucleotide synthase
FG342_RS11465	purE	2.73607	2.13467e-51	9.24368e-51	5-(carboxyamino)imidazole ribonucleotide mutase
FG342_RS11480	FG342_RS11480	-1.47878	1.23642e-180	1.67739e-179	sugar porter family MFS transporter
FG342_RS11510	FG342_RS11510	1.14241	1.15086e-143	1.23336e-142	peptide chain release factor 3
FG342_RS11515	FG342_RS11515	1.48019	4.7676e-206	7.4103e-205	hemolysin family protein
FG342_RS11550	FG342_RS11550	1.95796	2.60213e-117	2.20476e-116	hypothetical protein
FG342_RS11565	spxB	-1.31948	8.6154e-135	8.53179e-134	pyruvate oxidase
FG342_RS11575	FG342_RS11575	1.01191	1.50352e-113	1.23383e-112	hydroxymethylglutaryl-CoA synthase
FG342_RS11580	FG342_RS11580	1.26281	2.28073e-87	1.53818e-86	hydroxymethylglutaryl-CoA reductase, degradative
FG342_RS11585	FG342_RS11585	1.10279	6.36544e-130	6.07305e-129	acetyl-CoA C-acyltransferase
FG342_RS11590	FG342_RS11590	1.60664	6.5777e-10	1.20892e-09	hypothetical protein
FG342_RS11610	FG342_RS11610	1.2704	2.56727e-53	1.14117e-52	aldose 1-epimerase
FG342_RS11640	FG342_RS11640	1.91807	5.61204e-47	2.25926e-46	GNAT family N-acetyltransferase
FG342_RS11650	FG342_RS11650	1.50507	1.92569e-79	1.18625e-78	ATP-binding cassette domain-containing protein
FG342_RS11655	FG342_RS11655	1.79161	3.16691e-56	1.47768e-55	branched-chain amino acid ABC transporter permease
FG342_RS11660	trpX	1.91799	2.06915e-90	1.46274e-89	tryptophan ABC transporter substrate-binding protein
FG342_RS11710	FG342_RS11710	1.0656	7.06207e-55	3.23724e-54	GntR family transcriptional regulator
FG342_RS11720	proC	1.00058	6.80679e-58	3.30073e-57	pyrroline-5-carboxylate reductase
FG342_RS11730	FG342_RS11730	3.67367	0	0	DUF1542 domain-containing protein
FG342_RS11745	FG342_RS11745	3.31677	5.26183e-191	7.81616e-190	metallophosphoesterase
FG342_RS11750	FG342_RS11750	2.89833	0	0	peptide MFS transporter
FG342_RS11755	FG342_RS11755	1.53842	2.11872e-188	3.0886e-187	ABC transporter ATP-binding protein/permease
FG342_RS11760	FG342_RS11760	2.53709	0	0	hypothetical protein
FG342_RS11765	FG342_RS11765	4.67568	0	0	hypothetical protein
FG342_RS11780	FG342_RS11780	1.11028	2.92273e-18	7.0718e-18	glutaredoxin
FG342_RS11790	FG342_RS11790	1.88646	0.000129707	0.00019146	FeoB-associated Cys-rich membrane protein
FG342_RS11795	feoB	1.0572	9.49481e-47	3.81581e-46	ferrous iron transport protein B
FG342_RS11840	FG342_RS11840	2.2604	2.23968e-143	2.38933e-142	hypothetical protein
FG342_RS11875	serS	-1.39869	4.3057e-184	5.97957e-183	serine--tRNA ligase
FG342_RS11890	FG342_RS11890	2.5364	0	0	helix-turn-helix domain-containing protein
FG342_RS11895	FG342_RS11895	3.71081	2.54237e-302	6.41607e-301	amino acid permease
FG342_RS11905	budA	1.11832	1.3932e-75	8.21567e-75	acetolactate decarboxylase
FG342_RS11920	FG342_RS11920	1.6687	2.93248e-141	3.07256e-140	hypothetical protein
FG342_RS11925	FG342_RS11925	2.57919	2.20139e-106	1.73962e-105	GNAT family N-acetyltransferase
FG342_RS11945	FG342_RS11945	1.12911	0.000154873	0.000227179	DUF916 domain-containing protein
FG342_RS11950	FG342_RS11950	-1.44031	4.47977e-129	4.23952e-128	hypothetical protein
FG342_RS11960	FG342_RS11960	1.36275	7.41009e-46	2.94145e-45	RluA family pseudouridine synthase
FG342_RS11970	FG342_RS11970	3.75142	6.7529e-293	1.65094e-291	hypothetical protein
FG342_RS11975	FG342_RS11975	2.35131	2.42468e-181	3.30856e-180	hypothetical protein
FG342_RS12000	FG342_RS12000	1.34222	1.9773e-29	6.05049e-29	oxaloacetate decarboxylase subunit alpha
FG342_RS12005	citX	2.20451	7.56277e-55	3.46001e-54	citrate lyase holo-[acyl-carrier protein] synthase
FG342_RS12010	citF	2.2438	6.63998e-109	5.31878e-108	citrate lyase subunit alpha
FG342_RS12015	FG342_RS12015	2.8774	2.10613e-128	1.95379e-127	aldolase/citrate lyase family protein
FG342_RS12020	citD	3.56072	2.67268e-68	1.44534e-67	citrate lyase acyl carrier protein
FG342_RS12025	citC	3.29285	0	0	[citrate (pro-3S)-lyase] ligase
FG342_RS12030	FG342_RS12030	3.32282	1.13283e-25	3.19562e-25	OadG-related small transporter subunit
FG342_RS12035	FG342_RS12035	1.70437	8.68124e-242	1.61705e-240	sodium ion-translocating decarboxylase subunit beta
FG342_RS12040	FG342_RS12040	1.12587	2.90865e-50	1.23002e-49	acetyl-CoA carboxylase biotin carboxyl carrier protein subunit
FG342_RS12065	FG342_RS12065	1.15936	1.72151e-28	5.14698e-28	RNA 2'-phosphotransferase
FG342_RS12070	FG342_RS12070	2.31415	2.39247e-10	4.48493e-10	GNAT family N-acetyltransferase
FG342_RS12080	FG342_RS12080	4.38932	5.52177e-47	2.22674e-46	PadR family transcriptional regulator
FG342_RS12090	FG342_RS12090	1.31994	1.11356e-69	6.12066e-69	NADPH-dependent oxidoreductase
FG342_RS12150	FG342_RS12150	-1.11424	4.75594e-29	1.43843e-28	ATP-binding cassette domain-containing protein
FG342_RS12190	FG342_RS12190	2.2773	4.14851e-247	8.04674e-246	ATP-binding cassette domain-containing protein
FG342_RS12195	FG342_RS12195	2.49408	0	0	ABC transporter ATP-binding protein
FG342_RS12200	FG342_RS12200	2.8564	1.32168e-297	3.26525e-296	hypothetical protein
FG342_RS12205	FG342_RS12205	2.92841	0	0	ABC transporter permease
FG342_RS12210	FG342_RS12210	3.14815	0	0	ABC transporter permease
FG342_RS12215	FG342_RS12215	2.69018	0	0	peptide ABC transporter substrate-binding protein
FG342_RS12220	FG342_RS12220	3.24098	0	0	hypothetical protein
FG342_RS12225	FG342_RS12225	1.40766	2.31136e-18	5.6041e-18	ABC transporter ATP-binding protein
FG342_RS12230	FG342_RS12230	1.31311	0.000136237	0.000200469	ABC transporter ATP-binding protein
FG342_RS12240	FG342_RS12240	2.37731	9.77154e-33	3.13732e-32	phosphotransferase
FG342_RS12245	FG342_RS12245	3.09442	3.98595e-292	9.64434e-291	matrixin family metalloprotease
FG342_RS12260	FG342_RS12260	1.54666	1.2375e-90	8.85492e-90	LysM domain-containing protein
FG342_RS12265	FG342_RS12265	2.26165	5.23769e-23	1.39059e-22	helix-turn-helix transcriptional regulator
FG342_RS12325	FG342_RS12325	1.53676	1.06823e-12	2.16693e-12	hypothetical protein
FG342_RS12380	FG342_RS12380	-1.52609	3.68254e-220	6.21793e-219	proline-specific peptidase family protein
FG342_RS12385	FG342_RS12385	-1.34873	3.04664e-31	9.57224e-31	hypothetical protein
FG342_RS12410	FG342_RS12410	4.48359	0	0	FtsX-like permease family protein
FG342_RS12415	FG342_RS12415	4.20445	0	0	ABC transporter ATP-binding protein
FG342_RS12425	FG342_RS12425	1.44966	2.28186e-68	1.23684e-67	diacylglycerol kinase family protein
FG342_RS12560	FG342_RS12560	1.48322	2.82876e-240	5.1868e-239	DUF6681 family protein
FG342_RS12565	FG342_RS12565	2.58838	0	0	hypothetical protein
FG342_RS12575	FG342_RS12575	2.34307	2.03861e-11	3.99717e-11	putative metal homeostasis protein
FG342_RS12625	FG342_RS12625	-1.40229	2.4032e-146	2.6234e-145	glycoside hydrolase family 13 protein
FG342_RS12630	FG342_RS12630	-1.78855	7.43095e-224	1.28238e-222	glycogen/starch/alpha-glucan phosphorylase
FG342_RS12635	glgA	-1.90977	7.76616e-188	1.12513e-186	glycogen synthase GlgA
FG342_RS12640	glgD	-1.2369	1.16977e-44	4.56813e-44	glucose-1-phosphate adenylyltransferase subunit GlgD
FG342_RS12660	FG342_RS12660	1.60752	7.47379e-24	2.02786e-23	sortase
FG342_RS12665	FG342_RS12665	2.81966	3.86691e-283	9.16732e-282	YitT family protein
FG342_RS12670	FG342_RS12670	2.50947	0	0	fructose-bisphosphatase class III
FG342_RS12675	FG342_RS12675	1.5293	9.79559e-179	1.30626e-177	Spx/MgsR family RNA polymerase-binding regulatory protein
FG342_RS12695	FG342_RS12695	1.32084	9.2751e-102	7.13727e-101	LCP family protein
FG342_RS12700	rfbB	1.496	2.12328e-186	3.03862e-185	dTDP-glucose 4,6-dehydratase
FG342_RS12805	FG342_RS12805	1.51117	2.86758e-182	3.93579e-181	QueT transporter family protein
FG342_RS12830	FG342_RS12830	-1.15417	6.35916e-113	5.18227e-112	ATP-binding cassette domain-containing protein
FG342_RS12850	FG342_RS12850	-1.86802	3.92361e-272	8.85454e-271	peptide ABC transporter substrate-binding protein
FG342_RS12885	FG342_RS12885	-1.11463	5.20525e-29	1.57229e-28	hypothetical protein
FG342_RS12905	FG342_RS12905	1.11005	3.18346e-11	6.17997e-11	PTS sugar transporter subunit IIC
FG342_RS12920	FG342_RS12920	2.53021	1.59867e-265	3.29131e-264	DUF2087 domain-containing protein
FG342_RS13025	FG342_RS13025	-1.02918	1.81698e-47	7.44233e-47	AbrB/MazE/SpoVT family DNA-binding domain-containing protein
FG342_RS13030	FG342_RS13030	2.04377	1.12783e-30	3.50599e-30	YhgE/Pip domain-containing protein
FG342_RS13040	FG342_RS13040	-1.19775	5.31369e-16	1.20379e-15	alpha-glucosidase
FG342_RS13065	accA	-1.70159	7.60127e-38	2.66669e-37	carboxyltransferase subunit alpha
FG342_RS13075	FG342_RS13075	-2.18101	4.54968e-28	1.34316e-27	acetyl-CoA carboxylase carboxyltransferase subunit beta
FG342_RS13080	FG342_RS13080	-1.87023	2.32414e-56	1.08877e-55	acetyl-CoA carboxylase biotin carboxylase subunit
FG342_RS13085	fabZ	-1.89328	7.65801e-12	1.51802e-11	3-hydroxyacyl-ACP dehydratase FabZ
FG342_RS13090	accB	-1.49447	3.76473e-12	7.51986e-12	acetyl-CoA carboxylase biotin carboxyl carrier protein
FG342_RS13095	fabF	-2.22206	1.85962e-96	1.38118e-95	beta-ketoacyl-ACP synthase II
FG342_RS13100	FG342_RS13100	-2.24874	1.07401e-64	5.57676e-64	3-oxoacyl-ACP reductase family protein
FG342_RS13105	FG342_RS13105	-1.86771	1.90053e-48	7.88081e-48	ACP S-malonyltransferase
FG342_RS13110	FG342_RS13110	-1.4111	3.13442e-88	2.13231e-87	nitronate monooxygenase
FG342_RS13115	acpP	-2.52346	2.51599e-41	9.28463e-41	acyl carrier protein
FG342_RS13120	FG342_RS13120	-2.50045	1.65708e-221	2.81824e-220	beta-ketoacyl-ACP synthase III
FG342_RS13125	FG342_RS13125	-2.8985	4.73311e-139	4.89366e-138	MarR family transcriptional regulator
FG342_RS13130	FG342_RS13130	-3.09955	0	0	3-hydroxyacyl-ACP dehydratase FabZ family protein
FG342_RS13150	FG342_RS13150	-1.04275	2.58577e-84	1.67646e-83	iron-containing alcohol dehydrogenase
FG342_RS13190	FG342_RS13190	-1.64248	2.56444e-36	8.82515e-36	MarR family transcriptional regulator
FG342_RS13195	FG342_RS13195	-1.96924	2.76005e-19	6.85485e-19	NUDIX hydrolase
FG342_RS13215	FG342_RS13215	1.551	5.97619e-122	5.17569e-121	serine hydrolase domain-containing protein
FG342_RS13220	FG342_RS13220	1.80028	2.21172e-178	2.93271e-177	AI-2E family transporter
FG342_RS13225	FG342_RS13225	1.08341	2.55834e-67	1.36775e-66	class A sortase
FG342_RS13230	FG342_RS13230	1.33126	4.89846e-07	8.10767e-07	GtrA family protein
FG342_RS13235	spxB	-2.74473	3.25632e-271	7.27864e-270	pyruvate oxidase
FG342_RS13240	FG342_RS13240	2.39842	0	0	glycine betaine ABC transporter substrate-binding protein
FG342_RS13245	FG342_RS13245	1.86899	4.34121e-247	8.3515e-246	proline/glycine betaine ABC transporter permease
FG342_RS13255	sfsA	1.3529	1.58605e-80	9.87389e-80	DNA/RNA nuclease SfsA
FG342_RS13280	FG342_RS13280	1.6184	6.68315e-159	7.80366e-158	hypothetical protein
FG342_RS13295	FG342_RS13295	-1.01222	1.85438e-37	6.47654e-37	homoserine dehydrogenase
FG342_RS13310	FG342_RS13310	1.03584	1.03394e-35	3.49664e-35	hypothetical protein
FG342_RS13315	FG342_RS13315	1.33441	5.98562e-90	4.18103e-89	PTS sugar transporter subunit IIC
FG342_RS13365	FG342_RS13365	1.12927	5.91743e-18	1.42297e-17	cation diffusion facilitator family transporter
FG342_RS13395	FG342_RS13395	1.57011	8.78183e-95	6.46112e-94	polyprenyl synthetase family protein
FG342_RS13400	FG342_RS13400	1.33753	3.14852e-115	2.62042e-114	acetate kinase
FG342_RS13420	FG342_RS13420	1.27285	7.96551e-82	5.02555e-81	ABC transporter ATP-binding protein
FG342_RS13425	FG342_RS13425	1.31005	9.37432e-58	4.5364e-57	ABC-2 transporter permease
FG342_RS13435	FG342_RS13435	3.78607	5.02626e-268	1.07242e-266	6-phospho-beta-glucosidase
FG342_RS13440	FG342_RS13440	2.17292	2.98343e-246	5.64686e-245	beta-glucoside-specific PTS transporter subunit IIABC
FG342_RS13470	FG342_RS13470	1.96563	9.22148e-125	8.2292e-124	hypothetical protein
FG342_RS13475	FG342_RS13475	2.46597	4.15807e-19	1.02834e-18	GNAT family N-acetyltransferase
FG342_RS13480	csn2	1.39049	5.11632e-11	9.85878e-11	type II-A CRISPR-associated protein Csn2
FG342_RS13495	cas9	1.25292	1.28771e-31	4.07861e-31	type II CRISPR RNA-guided endonuclease Cas9
FG342_RS13515	FG342_RS13515	-1.31327	3.16851e-165	3.83324e-164	cytochrome ubiquinol oxidase subunit I
FG342_RS13540	FG342_RS13540	-1.48136	1.99551e-48	8.26009e-48	hypothetical protein
FG342_RS13560	FG342_RS13560	-1.62434	1.62214e-114	1.33585e-113	universal stress protein
FG342_RS13605	FG342_RS13605	-1.58265	6.70306e-308	1.7288e-306	hydrolase
FG342_RS13625	FG342_RS13625	-1.14672	7.01819e-65	3.65226e-64	alpha/beta hydrolase
FG342_RS13630	FG342_RS13630	-2.14689	2.66012e-108	2.12357e-107	acyltransferase family protein
FG342_RS13680	groL	-1.68643	1.69938e-305	4.33527e-304	chaperonin GroEL
FG342_RS13685	groES	-2.66244	0	0	co-chaperone GroES
FG342_RS13700	FG342_RS13700	-1.4105	1.21502e-69	6.66274e-69	hypothetical protein
FG342_RS13705	FG342_RS13705	-1.38645	1.95282e-47	7.97089e-47	ABC transporter ATP-binding protein
FG342_RS13710	FG342_RS13710	-1.36687	9.99252e-19	2.44806e-18	GntR family transcriptional regulator
FG342_RS13745	FG342_RS13745	1.57509	1.7191e-54	7.78904e-54	hypothetical protein
FG342_RS13755	FG342_RS13755	2.28085	5.00749e-210	7.88763e-209	folate family ECF transporter S component
FG342_RS13835	mprF	2.62625	0	0	bifunctional lysylphosphatidylglycerol flippase/synthetase MprF
FG342_RS13850	FG342_RS13850	1.02375	3.8538e-55	1.77699e-54	RNA-guided endonuclease TnpB family protein
FG342_RS13890	FG342_RS13890	2.65277	9.61081e-230	1.68333e-228	hypothetical protein
FG342_RS13895	FG342_RS13895	2.74097	2.38591e-170	3.02688e-169	hypothetical protein
FG342_RS13905	FG342_RS13905	1.13747	7.78065e-11	1.48949e-10	MFS transporter
FG342_RS13910	FG342_RS13910	-1.13732	5.07399e-95	3.74486e-94	KxYKxGKxW signal peptide domain-containing protein
FG342_RS13915	FG342_RS13915	-3.64594	0	0	glycosyltransferase
FG342_RS13920	FG342_RS13920	-3.05319	0	0	glycosyltransferase
FG342_RS13925	FG342_RS13925	-1.09715	3.44998e-127	3.16293e-126	NAD-dependent succinate-semialdehyde dehydrogenase
FG342_RS13930	FG342_RS13930	-1.28256	8.14295e-26	2.30537e-25	GNAT family N-acetyltransferase
FG342_RS13950	FG342_RS13950	-1.24526	5.34158e-47	2.15778e-46	amidase
FG342_RS13955	FG342_RS13955	-1.22184	1.5289e-66	8.11839e-66	cob(I)yrinic acid a,c-diamide adenosyltransferase
FG342_RS13960	FG342_RS13960	-1.2212	7.41943e-46	2.94145e-45	ECF transporter S component
FG342_RS13970	nrdJ	-1.03542	7.83227e-97	5.87295e-96	ribonucleoside-triphosphate reductase, adenosylcobalamin-dependent
FG342_RS14000	FG342_RS14000	1.03023	7.55174e-42	2.79999e-41	UbiA family prenyltransferase
FG342_RS14005	menA	1.13604	1.93463e-47	7.91042e-47	1,4-dihydroxy-2-naphthoate polyprenyltransferase
FG342_RS14010	FG342_RS14010	1.07022	7.07955e-27	2.05386e-26	FAD:protein FMN transferase
FG342_RS14015	FG342_RS14015	1.16783	3.49308e-53	1.54684e-52	RNA-guided endonuclease TnpB family protein
FG342_RS14040	FG342_RS14040	1.08187	2.49463e-75	1.45644e-74	Gx transporter family protein
FG342_RS14045	FG342_RS14045	1.42288	4.75836e-139	4.89818e-138	polyprenyl synthetase family protein
FG342_RS14080	FG342_RS14080	1.45894	0.000551952	0.000787018	hypothetical protein
FG342_RS14085	FG342_RS14085	1.36446	0.0143039	0.0184153	hypothetical protein
FG342_RS14140	FG342_RS14140	1.57217	4.63706e-21	1.19727e-20	hypothetical protein
FG342_RS14170	FG342_RS14170	1.12684	5.61618e-16	1.27109e-15	GntR family transcriptional regulator
FG342_RS14175	FG342_RS14175	-1.35093	9.05751e-177	1.19427e-175	MucBP domain-containing protein
FG342_RS14210	FG342_RS14210	-1.56366	1.80649e-158	2.09892e-157	C1 family peptidase
FG342_RS14265	FG342_RS14265	-2.03572	0	0	lactate oxidase
FG342_RS14270	FG342_RS14270	-1.1139	1.32093e-13	2.77549e-13	CsbD family protein
FG342_RS14320	FG342_RS14320	6.63599	0	0	hypothetical protein
FG342_RS14345	FG342_RS14345	3.13597	3.76852e-05	5.71733e-05	hypothetical protein
FG342_RS14350	FG342_RS14350	3.60982	4.69185e-69	2.56685e-68	hypothetical protein
FG342_RS14360	FG342_RS14360	1.05878	5.62206e-05	8.45831e-05	SpaH/EbpB family LPXTG-anchored major pilin
FG342_RS14365	FG342_RS14365	1.12795	5.69397e-05	8.56102e-05	pilin N-terminal domain-containing protein
FG342_RS14375	FG342_RS14375	-1.14163	3.56402e-85	2.34307e-84	hypothetical protein
FG342_RS14380	FG342_RS14380	-1.06186	2.80786e-21	7.27378e-21	DUF2075 domain-containing protein
FG342_RS14385	FG342_RS14385	1.22667	3.57732e-131	3.45513e-130	Mbeg1-like protein
FG342_RS14395	FG342_RS14395	4.46307	4.60363e-197	6.97079e-196	PadR family transcriptional regulator
FG342_RS14400	FG342_RS14400	3.43173	1.32948e-103	1.03664e-102	hypothetical protein
FG342_RS14405	FG342_RS14405	4.1265	3.6754e-160	4.35664e-159	membrane protein
FG342_RS14420	FG342_RS14420	1.3406	6.24485e-68	3.35393e-67	threonine/serine exporter family protein
FG342_RS14495	FG342_RS14495	2.56904	9.56091e-11	1.82583e-10	LytTR family transcriptional regulator DNA-binding domain-containing protein
FG342_RS14560	FG342_RS14560	-2.75047	0	0	MFS transporter
FG342_RS14565	FG342_RS14565	-1.48923	6.44264e-11	1.2354e-10	hypothetical protein
FG342_RS14570	FG342_RS14570	-1.9026	1.40397e-114	1.16025e-113	bacteriocin immunity protein
FG342_RS14575	FG342_RS14575	-2.29403	0	0	aldo/keto reductase
FG342_RS14585	FG342_RS14585	-2.72389	1.05981e-215	1.7767e-214	SDR family oxidoreductase
FG342_RS14590	FG342_RS14590	-1.86172	1.49654e-124	1.33044e-123	NADH-dependent flavin oxidoreductase
FG342_RS14640	FG342_RS14640	-1.08288	2.93572e-62	1.5044e-61	HAD-IC family P-type ATPase
FG342_RS14650	FG342_RS14650	-1.22813	6.08776e-155	6.86922e-154	MFS transporter
FG342_RS14655	FG342_RS14655	-1.72608	1.95511e-179	2.62209e-178	multicopper oxidase domain-containing protein
FG342_RS14670	FG342_RS14670	1.83125	1.31036e-35	4.4187e-35	metalloregulator ArsR/SmtB family transcription factor
FG342_RS14675	FG342_RS14675	2.19285	1.87531e-68	1.01883e-67	zinc ABC transporter substrate-binding protein
FG342_RS14680	FG342_RS14680	2.35618	5.83612e-86	3.86932e-85	metal ABC transporter permease
FG342_RS14685	FG342_RS14685	3.87614	2.77704e-147	3.04566e-146	metal ABC transporter ATP-binding protein
FG342_RS14700	FG342_RS14700	-2.02284	7.21953e-116	6.05151e-115	zinc ABC transporter substrate-binding protein
FG342_RS14705	FG342_RS14705	-2.19019	1.25633e-250	2.49881e-249	SDR family oxidoreductase
FG342_RS14710	FG342_RS14710	-1.36827	1.88612e-34	6.25244e-34	hypothetical protein
FG342_RS14725	FG342_RS14725	2.60535	7.46833e-09	1.32089e-08	hypothetical protein
FG342_RS14770	FG342_RS14770	-1.73685	0.00881745	0.0115226	ATP-binding cassette domain-containing protein
FG342_RS14805	FG342_RS14805	1.73385	5.53206e-61	2.78024e-60	ABC transporter ATP-binding protein
FG342_RS14810	FG342_RS14810	2.11847	6.11788e-58	2.97281e-57	ABC transporter ATP-binding protein
FG342_RS14815	FG342_RS14815	1.73685	1.20167e-39	4.32565e-39	MFS transporter
FG342_RS14845	FG342_RS14845	2.9195	0.00253931	0.0034832	hypothetical protein
FG342_RS14860	FG342_RS14860	1.50057	2.25176e-20	5.73198e-20	hypothetical protein
FG342_RS14870	FG342_RS14870	3.08451	6.98308e-43	2.62229e-42	hypothetical protein
FG342_RS14945	FG342_RS14945	2.98341	1.60703e-19	4.01243e-19	hypothetical protein
FG342_RS15010	FG342_RS15010	2.32663	1.48841e-20	3.8012e-20	hypothetical protein
FG342_RS15015	FG342_RS15015	1.70297	6.4428e-11	1.2354e-10	hypothetical protein
FG342_RS15045	FG342_RS15045	1.96626	1.1403e-19	2.85624e-19	hypothetical protein
