# Supplementary material for: Integrated Transcriptomic and Proteomic Analyses Revealed the Mechanism of the Osmotic Stress Response in Lacticaseibacillus rhamnosus ATCC 53103
Source: Foods. 2025 Sep 5;14(17):3112. doi: 10.3390/foods14173112 (PMC12428430; doi:10.3390/foods14173112)
Supplement: Supplementary file 1 [file foods-14-03112-s001.zip › Table S2.xlsx]

## Sheet: Sheet1
Table S2. Differentially expressed proteins between the MRS group and the SL group (FDR < 0.05, fold change of more than 2 times).
protein_id	Symbol	log2(FC)	PValue	FDR	Description
FG342_RS00360	dusB	1.45312	2.79699e-05	1.45312	tRNA dihydrouridine synthase DusB
FG342_RS00430	FG342_RS00430	-1.08263	0.00269989	-0.0826328	L,D-transpeptidase family protein
FG342_RS00530	FG342_RS00530	2.41963	0.000147971	2.41963	hypothetical protein
FG342_RS00985	FG342_RS00985	1.62925	0.00134127	1.62925	hypothetical protein
FG342_RS01020	FG342_RS01020	-1.05398	0.000990852	-1.05398	histidine phosphatase family protein
FG342_RS01040	FG342_RS01040	-3.65289	0.000122542	-3.65289	PLP-dependent aminotransferase family protein
FG342_RS01600	FG342_RS01600	-3.17304	0.000104249	-3.17304	S8 family serine peptidase
FG342_RS01605	FG342_RS01605	-1.30838	0.00410225	-1.30838	hypothetical protein
FG342_RS01620	FG342_RS01620	-1.4183	0.000127409	-1.4183	M20 family metallopeptidase
FG342_RS01705	FG342_RS01705	1.29738	0.00260456	1.29738	class II aldolase
FG342_RS01760	arsC	2.28535	0.000257498	2.28535	arsenate reductase (thioredoxin)
FG342_RS01780	FG342_RS01780	-1.87512	0.00077521	-1.87512	ABC transporter ATP-binding protein
FG342_RS01930	FG342_RS01930	-1.64311	0.00453679	-1.64311	peptide ABC transporter substrate-binding protein
FG342_RS01945	FG342_RS01945	-1.23069	0.00166721	-1.23069	heavy metal translocating P-type ATPase
FG342_RS01950	FG342_RS01950	-2.66631	0.000605	-2.66631	Hsp20/alpha crystallin family protein
FG342_RS01960	FG342_RS01960	-1.83541	0.000183028	-1.83541	trypsin-like peptidase domain-containing protein
FG342_RS02160	FG342_RS02160	-1.06672	0.00139326	-1.06672	ABC transporter permease subunit
FG342_RS02670	FG342_RS02670	-4.51537	9.98008e-05	-4.51537	cell wall hydrolase P40
FG342_RS02810	FG342_RS02810	1.60905	0.0054389	1.60905	MFS transporter
FG342_RS02850	FG342_RS02850	1.74487	0.00131502	1.74487	MMPL family transporter
FG342_RS02855	FG342_RS02855	1.92947	0.000444994	1.92947	TetR/AcrR family transcriptional regulator
FG342_RS03055	FG342_RS03055	-5.31494	0.000302947	-4.31494	hypothetical protein
FG342_RS03190	nrdD	2.71479	0.00529605	2.71479	anaerobic ribonucleoside-triphosphate reductase
FG342_RS03265	FG342_RS03265	1.70824	0.00137469	1.70824	methylated-DNA--[protein]-cysteine S-methyltransferase
FG342_RS03355	FG342_RS03355	-6.31993	0.00254205	-6.31993	WxL domain-containing protein
FG342_RS03470	FG342_RS03470	-1.94226	0.00165119	-1.94226	peptide ABC transporter substrate-binding protein
FG342_RS03630	FG342_RS03630	-1.21323	0.00099772	-1.21323	NAD(P)-binding domain-containing protein
FG342_RS03850	FG342_RS03850	-2.03002	0.000148236	-2.03002	LCP family protein
FG342_RS03980	FG342_RS03980	-11.535	4.05846e-06	-11.535	alpha/beta hydrolase
FG342_RS04005	msp1	-3.48584	0.000642429	-3.48584	cell wall hydrolase P75
FG342_RS04010	FG342_RS04010	1.90246	0.000775149	1.90246	FAD-dependent oxidoreductase
FG342_RS04155	pepT	-1.20913	0.00280822	-1.20913	peptidase T
FG342_RS04355	FG342_RS04355	1.62328	0.000126133	1.62328	hypothetical protein
FG342_RS04675	ebgA	1.61336	0.000253158	1.61336	beta-galactosidase subunit alpha
FG342_RS04810	FG342_RS04810	1.6604	1.23042e-05	1.6604	oleate hydratase
FG342_RS04935	FG342_RS04935	-1.4893	0.000910564	-1.4893	gamma-glutamyl-gamma-aminobutyrate hydrolase family protein
FG342_RS04975	FG342_RS04975	-1.56165	0.000476902	-1.56165	aldo/keto reductase
FG342_RS05040	FG342_RS05040	11.6151	6.38338e-05	11.6151	response regulator transcription factor
FG342_RS05130	FG342_RS05130	-3.87902	1.27998e-05	-3.87902	hypothetical protein
FG342_RS05170	FG342_RS05170	-13.0746	0.00689311	-13.0746	WxL domain-containing protein
FG342_RS05180	FG342_RS05180	-12.2458	3.66344e-05	-12.2458	WxL domain-containing protein
FG342_RS05190	FG342_RS05190	-5.39373	0.00186199	-5.39373	WxL domain-containing protein
FG342_RS05230	metE	1.09314	0.00130082	1.09314	5-methyltetrahydropteroyltriglutamate-- homocysteine S-methyltransferase
FG342_RS05240	FG342_RS05240	-1.18441	0.00697331	-0.184408	ABC transporter ATP-binding protein
FG342_RS05250	treR	1.28125	0.000197256	1.28125	trehalose operon repressor
FG342_RS05375	FG342_RS05375	-1.21404	0.00306193	-1.21404	NADP-dependent oxidoreductase
FG342_RS05600	FG342_RS05600	-6.33799	8.98442e-05	-6.33799	Hsp20/alpha crystallin family protein
FG342_RS05610	FG342_RS05610	-2.40009	8.2565e-07	-2.40009	alpha/beta hydrolase
FG342_RS05615	FG342_RS05615	-1.66601	0.000239591	-1.66601	NAD(P)H-dependent oxidoreductase
FG342_RS05675	FG342_RS05675	-2.16277	8.47863e-06	-2.16277	ABC transporter substrate-binding protein
FG342_RS05730	FG342_RS05730	-11.2978	0.00483363	-11.2978	iron-sulfur cluster biosynthesis family protein
FG342_RS05860	FG342_RS05860	-1.0489	0.000282286	-1.0489	malolactic enzyme
FG342_RS05945	FG342_RS05945	-1.21978	0.000603458	-1.21978	alpha/beta hydrolase
FG342_RS06020	adhE	2.37411	0.00387449	2.37411	bifunctional acetaldehyde-CoA/alcohol dehydrogenase
FG342_RS06295	FG342_RS06295	1.29695	3.42946e-05	1.29695	NAD(P)/FAD-dependent oxidoreductase
FG342_RS06560	FG342_RS06560	-2.04887	0.00599901	-1.04887	DUF4811 domain-containing protein
FG342_RS06685	FG342_RS06685	1.23391	0.00250674	1.23391	copper homeostasis protein CutC
FG342_RS06690	FG342_RS06690	-1.42464	0.00343221	-1.42464	undecaprenyl-diphosphate phosphatase
FG342_RS07115	FG342_RS07115	-3.81181	0.000199625	-3.81181	sugar ABC transporter permease
FG342_RS07355	FG342_RS07355	-1.72966	0.00433362	-1.72966	alpha-galactosidase
FG342_RS07375	FG342_RS07375	-2.51674	0.000724836	-2.51674	hypothetical protein
FG342_RS07390	FG342_RS07390	-12.0567	0.00018637	-12.0567	hypothetical protein
FG342_RS07435	FG342_RS07435	-2.52278	0.000222712	-2.52278	phage portal protein
FG342_RS07695	FG342_RS07695	1.46597	0.00242734	1.46597	DUF3284 domain-containing protein
FG342_RS07795	FG342_RS07795	1.27992	0.0060361	1.27992	YfhO family protein
FG342_RS07990	FG342_RS07990	-2.687	0.000118306	-2.687	RecT family recombinase
FG342_RS08100	FG342_RS08100	-2.54835	0.00172971	-2.54835	DUF4355 domain-containing protein
FG342_RS08105	FG342_RS08105	-2.89702	2.7196e-05	-2.89702	capsid protein
FG342_RS08365	glyA	1.18707	0.000478086	1.18707	serine hydroxymethyltransferase
FG342_RS08545	FG342_RS08545	-1.85191	0.000113481	-0.851913	helix-turn-helix transcriptional regulator
FG342_RS08645	FG342_RS08645	1.52845	5.14507e-05	1.52845	response regulator transcription factor
FG342_RS08750	FG342_RS08750	-1.11743	0.000589035	-0.117434	gamma-glutamyl-gamma-aminobutyrate hydrolase family protein
FG342_RS08955	ftsL	1.33062	0.00259043	1.33062	cell division protein FtsL
FG342_RS09355	pfkB	1.13232	0.00681696	1.13232	1-phosphofructokinase
FG342_RS09470	FG342_RS09470	-2.55978	2.06278e-05	-1.55978	ECF transporter S component
FG342_RS09480	FG342_RS09480	1.14356	0.00421422	1.14356	helix-turn-helix domain-containing protein
FG342_RS09660	parC	1.00136	0.00161335	1.00136	DNA topoisomerase IV subunit A
FG342_RS09665	pflB	2.91855	9.30391e-05	2.91855	formate C-acetyltransferase
FG342_RS09750	hisF	10.5804	0.0019779	10.5804	imidazole glycerol phosphate synthase subunit HisF
FG342_RS09825	pyrE	-1.73698	5.62584e-06	-1.73698	orotate phosphoribosyltransferase
FG342_RS09840	carB	-1.09728	0.00021179	-1.09728	carbamoyl-phosphate synthase large subunit
FG342_RS09845	FG342_RS09845	-1.34541	0.00156579	-1.34541	carbamoyl phosphate synthase small subunit
FG342_RS09850	FG342_RS09850	-1.13154	0.00101052	-1.13154	dihydroorotase
FG342_RS09855	FG342_RS09855	-1.54212	0.00233162	-1.54212	aspartate carbamoyltransferase catalytic subunit
FG342_RS09865	pyrR	-1.24895	8.98505e-06	-1.24895	bifunctional pyr operon transcriptional regulator/uracil phosphoribosyltransferase PyrR
FG342_RS09935	nrdH	-4.20323	0.00498205	-4.20323	glutaredoxin-like protein NrdH
FG342_RS09960	FG342_RS09960	-1.39907	0.0031542	-1.39907	lipoate--protein ligase
FG342_RS09995	recU	1.93727	0.00249551	1.93727	Holliday junction resolvase RecU
FG342_RS10250	FG342_RS10250	-2.14232	0.000205406	-1.14232	N-acetylmuramoyl-L-alanine amidase
FG342_RS10850	FG342_RS10850	1.73016	0.000301808	1.73016	MerR family transcriptional regulator
FG342_RS10960	FG342_RS10960	-10.4679	0.000216569	-9.46787	HD domain-containing protein
FG342_RS11455	purC	2.00815	2.33053e-05	2.00815	phosphoribosylaminoimidazolesuccinocarboxamide synthase
FG342_RS11565	spxB	-1.49871	0.000279496	-1.49871	pyruvate oxidase
FG342_RS11730	FG342_RS11730	-2.19391	7.96575e-05	-2.19391	DUF1542 domain-containing protein
FG342_RS11945	FG342_RS11945	-3.15002	0.00390767	-3.15002	DUF916 domain-containing protein
FG342_RS11960	FG342_RS11960	-1.48815	0.00264533	-1.48815	RluA family pseudouridine synthase
FG342_RS12005	citX	1.52795	0.00136074	1.52795	citrate lyase holo-[acyl-carrier protein] synthase
FG342_RS12015	FG342_RS12015	-1.31086	0.00502727	-1.31086	aldolase/citrate lyase family protein
FG342_RS12060	FG342_RS12060	-1.09876	0.00157643	-1.09876	hypothetical protein
FG342_RS12100	FG342_RS12100	-10.8186	0.00648709	-10.8186	ABC transporter permease
FG342_RS12125	FG342_RS12125	-1.66144	0.000740111	-1.66144	helix-turn-helix transcriptional regulator
FG342_RS12195	FG342_RS12195	1.10809	0.00270535	1.10809	ABC transporter ATP-binding protein
FG342_RS12595	FG342_RS12595	-4.86542	5.4068e-05	-4.86542	C40 family peptidase
FG342_RS12635	glgA	-1.50006	0.00268741	-1.50006	glycogen synthase GlgA
FG342_RS12645	FG342_RS12645	-1.67834	0.000414135	-1.67834	glucose-1-phosphate adenylyltransferase
FG342_RS12670	FG342_RS12670	1.1757	0.00392262	1.1757	fructose-bisphosphatase class III
FG342_RS12680	FG342_RS12680	-2.07719	0.000136652	-2.07719	ATP-dependent Clp protease ATP-binding subunit
FG342_RS12850	FG342_RS12850	-1.29962	0.000380409	-1.29962	peptide ABC transporter substrate-binding protein
FG342_RS12885	FG342_RS12885	-3.67311	0.000510566	-3.67311	hypothetical protein
FG342_RS13055	FG342_RS13055	1.50879	0.000460349	1.50879	SDR family oxidoreductase
FG342_RS13065	accA	-4.95129	0.00169298	-4.95129	carboxyltransferase subunit alpha
FG342_RS13075	FG342_RS13075	-2.87637	0.00279325	-2.87637	acetyl-CoA carboxylase carboxyltransferase subunit beta
FG342_RS13080	FG342_RS13080	-2.24244	7.99277e-07	-2.24244	acetyl-CoA carboxylase biotin carboxylase subunit
FG342_RS13085	fabZ	-3.14735	0.0013392	-3.14735	3-hydroxyacyl-ACP dehydratase FabZ
FG342_RS13090	accB	-3.78165	1.65281e-05	-3.78165	acetyl-CoA carboxylase biotin carboxyl carrier protein
FG342_RS13095	fabF	-2.47974	0.00141099	-2.47974	beta-ketoacyl-ACP synthase II
FG342_RS13100	FG342_RS13100	-3.41955	5.60266e-06	-3.41955	3-oxoacyl-ACP reductase family protein
FG342_RS13105	FG342_RS13105	-2.81505	1.53407e-05	-2.81505	ACP S-malonyltransferase
FG342_RS13115	acpP	-2.52013	3.57793e-05	-2.52013	acyl carrier protein
FG342_RS13120	FG342_RS13120	-2.23005	0.00130133	-2.23005	beta-ketoacyl-ACP synthase III
FG342_RS13130	FG342_RS13130	-2.3568	8.30267e-05	-2.3568	3-hydroxyacyl-ACP dehydratase FabZ family protein
FG342_RS13235	spxB	-1.14172	0.00626718	-1.14172	pyruvate oxidase
FG342_RS13240	FG342_RS13240	1.86623	0.000191152	1.86623	glycine betaine ABC transporter substrate-binding protein
FG342_RS13250	FG342_RS13250	1.88013	2.10687e-05	1.88013	glycine betaine/L-proline ABC transporter ATP-binding protein
FG342_RS13320	FG342_RS13320	1.49244	0.0011368	1.49244	D-2-hydroxyacid dehydrogenase
FG342_RS13400	FG342_RS13400	1.04631	0.00294582	1.04631	acetate kinase
FG342_RS13625	FG342_RS13625	-2.96571	0.00205052	-2.96571	alpha/beta hydrolase
FG342_RS13865	FG342_RS13865	-1.13927	0.000120571	-1.13927	S8 family serine peptidase
FG342_RS13915	FG342_RS13915	-1.23939	0.000365542	-1.23939	glycosyltransferase
FG342_RS13965	FG342_RS13965	-1.46218	0.00620678	-1.46218	DUF4430 domain-containing protein
FG342_RS14265	FG342_RS14265	-1.41193	0.000332565	-1.41193	lactate oxidase
FG342_RS14595	FG342_RS14595	1.37109	0.00570023	1.37109	SHOCT domain-containing protein
FG342_RS14665	FG342_RS14665	10.4495	0.000393432	10.4495	cation transporter
FG342_RS14675	FG342_RS14675	-9.68603	0.00321623	-9.68603	zinc ABC transporter substrate-binding protein
FG342_RS14810	FG342_RS14810	-1.60772	3.86316e-05	-1.60772	ABC transporter ATP-binding protein
FG342_RS14815	FG342_RS14815	-8.54733	1.95092e-05	-8.54733	MFS transporter
FG342_RS14830	FG342_RS14830	-3.00607	0.00541531	-3.00607	TetR/AcrR family transcriptional regulator
FG342_RS15060	FG342_RS15060	-1.12586	0.00112454	-1.12586	hypothetical protein
