# Supplementary material for: Integrated Transcriptomic and Proteomic Analyses Revealed the Mechanism of the Osmotic Stress Response in Lacticaseibacillus rhamnosus ATCC 53103
Source: Foods. 2025 Sep 5;14(17):3112. doi: 10.3390/foods14173112 (PMC12428430; doi:10.3390/foods14173112)
Supplement: Supplementary file 1 [file foods-14-03112-s001.zip › Table S3.xlsx]

## Sheet: Sheet1
Table S3. Overlapping genes between DEGs and DEPs.
GeneID	ProteinID	Genes_log2(FC)	Genes_PValue	Genes_FDR	Proteins_log2(FC)	Proteins_PValue	Proteins_FDR	Symbol	Description
FG342_RS01040	FG342_RS01040	-2.01263	1.24511e-61	8.65023e-61	-3.65289	0.000122542	0.000488401	FG342_RS01040	PLP-dependent aminotransferase family protein
FG342_RS01600	FG342_RS01600	-1.03274	5.83812e-17	1.00956e-16	-3.17304	0.000104249	0.000479546	FG342_RS01600	S8 family serine peptidase
FG342_RS01620	FG342_RS01620	-1.60488	3.33414e-54	1.88617e-53	-1.4183	0.000127409	0.000488401	FG342_RS01620	M20 family metallopeptidase
FG342_RS01780	FG342_RS01780	-3.11567	3.06884e-62	2.18966e-61	-1.87512	0.00077521	0.00146547	FG342_RS01780	ABC transporter ATP-binding protein
FG342_RS01950	FG342_RS01950	1.04394	1.13083e-17	2.02172e-17	-2.66631	0.000605	0.00122779	FG342_RS01950	Hsp20/alpha crystallin family protein
FG342_RS02160	FG342_RS02160	2.07123	1.11371e-64	8.1672e-64	-1.06672	0.00139326	0.00221	FG342_RS02160	ABC transporter permease subunit
FG342_RS02670	FG342_RS02670	-1.06025	2.38729e-27	6.24003e-27	-4.51537	9.98008e-05	0.000474914	FG342_RS02670	cell wall hydrolase P40
FG342_RS02810	FG342_RS02810	2.50731	4.76444e-33	1.52155e-32	1.60905	0.0054389	0.00581836	FG342_RS02810	MFS transporter
FG342_RS02850	FG342_RS02850	1.40006	1.74377e-21	3.68285e-21	1.74487	0.00131502	0.00220351	FG342_RS02850	MMPL family transporter
FG342_RS02855	FG342_RS02855	1.64245	5.34624e-20	1.05329e-19	1.92947	0.000444994	0.00100671	FG342_RS02855	TetR/AcrR family transcriptional regulator
FG342_RS03055	FG342_RS03055	2.52959	9.28918e-66	6.94059e-65	-5.31494	0.000302947	0.000760122	FG342_RS03055	hypothetical protein
FG342_RS03190	FG342_RS03190	1.78168	4.30118e-44	1.90309e-43	2.71479	0.00529605	0.00575476	nrdD	anaerobic ribonucleoside-triphosphate reductase
FG342_RS03470	FG342_RS03470	-1.38068	3.59478e-35	1.25421e-34	-1.94226	0.00165119	0.00247392	FG342_RS03470	peptide ABC transporter substrate-binding protein
FG342_RS04005	FG342_RS04005	-1.84972	1.47423e-61	1.00654e-60	-3.48584	0.000642429	0.00128486	msp1	cell wall hydrolase P75
FG342_RS04155	FG342_RS04155	-2.44581	2.83043e-46	1.31865e-45	-1.20913	0.00280822	0.0034913	pepT	peptidase T
FG342_RS04810	FG342_RS04810	1.68875	6.39851e-34	2.10275e-33	1.6604	1.23042e-05	0.000196264	FG342_RS04810	oleate hydratase
FG342_RS04975	FG342_RS04975	-1.92039	2.98152e-25	7.13403e-25	-1.56165	0.000476902	0.00103087	FG342_RS04975	aldo/keto reductase
FG342_RS05130	FG342_RS05130	2.24118	1.47493e-55	8.6529e-55	-3.87902	1.27998e-05	0.000196264	FG342_RS05130	hypothetical protein
FG342_RS05170	FG342_RS05170	-1.2707	6.90314e-23	1.55763e-22	-13.0746	0.00689311	0.00694342	FG342_RS05170	WxL domain-containing protein
FG342_RS05240	FG342_RS05240	1.54942	4.97005e-33	1.58083e-32	-1.18441	0.00697331	0.00697331	FG342_RS05240	ABC transporter ATP-binding protein
FG342_RS05250	FG342_RS05250	4.94776	4.16954e-287	1.10076e-284	1.28125	0.000197256	0.000626096	treR	trehalose operon repressor
FG342_RS05600	FG342_RS05600	-1.8278	2.89833e-61	1.92897e-60	-6.33799	8.98442e-05	0.00045855	FG342_RS05600	Hsp20/alpha crystallin family protein
FG342_RS05675	FG342_RS05675	1.64144	1.24849e-22	2.77754e-22	-2.16277	8.47863e-06	0.000177134	FG342_RS05675	ABC transporter substrate-binding protein
FG342_RS05730	FG342_RS05730	-1.13421	6.05865e-13	8.66146e-13	-11.2978	0.00483363	0.00537936	FG342_RS05730	iron-sulfur cluster biosynthesis family protein
FG342_RS05860	FG342_RS05860	1.45457	1.4234e-14	2.21045e-14	-1.0489	0.000282286	0.000735009	FG342_RS05860	malolactic enzyme
FG342_RS06560	FG342_RS06560	-1.51655	3.07321e-33	9.85419e-33	-2.04887	0.00599901	0.00631047	FG342_RS06560	DUF4811 domain-containing protein
FG342_RS06685	FG342_RS06685	1.44727	1.95945e-30	5.74771e-30	1.23391	0.00250674	0.00339147	FG342_RS06685	copper homeostasis protein CutC
FG342_RS06690	FG342_RS06690	1.68905	2.60258e-46	1.21967e-45	-1.42464	0.00343221	0.00408314	FG342_RS06690	undecaprenyl-diphosphate phosphatase
FG342_RS07355	FG342_RS07355	-3.5151	1.84425e-182	1.12357e-180	-1.72966	0.00433362	0.00490196	FG342_RS07355	alpha-galactosidase
FG342_RS07375	FG342_RS07375	-1.69444	2.13117e-07	2.52678e-07	-2.51674	0.000724836	0.00142896	FG342_RS07375	hypothetical protein
FG342_RS07990	FG342_RS07990	2.64564	8.19312e-72	6.90314e-71	-2.687	0.000118306	0.000488401	FG342_RS07990	RecT family recombinase
FG342_RS08100	FG342_RS08100	-2.40183	1.06527e-15	1.74316e-15	-2.54835	0.00172971	0.00251263	FG342_RS08100	DUF4355 domain-containing protein
FG342_RS08105	FG342_RS08105	-2.0347	2.74721e-18	5.02491e-18	-2.89702	2.7196e-05	0.00022705	FG342_RS08105	capsid protein
FG342_RS08645	FG342_RS08645	1.84663	1.42906e-28	3.94362e-28	1.52845	5.14507e-05	0.000322736	FG342_RS08645	response regulator transcription factor
FG342_RS08955	FG342_RS08955	2.16709	3.17474e-49	1.61179e-48	1.33062	0.00259043	0.00342313	ftsL	cell division protein FtsL
FG342_RS09355	FG342_RS09355	1.55607	4.83247e-10	6.17309e-10	1.13232	0.00681696	0.00691721	pfkB	1-phosphofructokinase
FG342_RS09470	FG342_RS09470	1.15073	1.42504e-16	2.42717e-16	-2.55978	2.06278e-05	0.000207677	FG342_RS09470	ECF transporter S component
FG342_RS09750	FG342_RS09750	-1.2229	1.60582e-06	1.8621e-06	10.5804	0.0019779	0.00281392	hisF	imidazole glycerol phosphate synthase subunit HisF
FG342_RS09935	FG342_RS09935	-1.68765	9.7324e-44	4.2586e-43	-4.20323	0.00498205	0.00550018	nrdH	glutaredoxin-like protein NrdH
FG342_RS09960	FG342_RS09960	-1.29187	1.66873e-29	4.75407e-29	-1.39907	0.0031542	0.00381824	FG342_RS09960	lipoate--protein ligase
FG342_RS09995	FG342_RS09995	1.13965	8.00898e-15	1.26357e-14	1.93727	0.00249551	0.00339147	recU	Holliday junction resolvase RecU
FG342_RS11455	FG342_RS11455	3.27729	2.55395e-57	1.55595e-56	2.00815	2.33053e-05	0.000214409	purC	phosphoribosylaminoimidazolesuccinocarboxamide synthase
FG342_RS11565	FG342_RS11565	-1.31948	2.43467e-29	6.88665e-29	-1.49871	0.000279496	0.000735009	spxB	pyruvate oxidase
FG342_RS11730	FG342_RS11730	3.67367	2.1357e-148	9.39708e-147	-2.19391	7.96575e-05	0.00043971	FG342_RS11730	DUF1542 domain-containing protein
FG342_RS11945	FG342_RS11945	1.12911	0.0128692	0.0134111	-3.15002	0.00390767	0.00454892	FG342_RS11945	DUF916 domain-containing protein
FG342_RS11960	FG342_RS11960	1.36275	2.81658e-15	4.50653e-15	-1.48815	0.00264533	0.00342512	FG342_RS11960	RluA family pseudouridine synthase
FG342_RS12005	FG342_RS12005	2.20451	1.36198e-23	3.12663e-23	1.52795	0.00136074	0.00220589	citX	citrate lyase holo-[acyl-carrier protein] synthase
FG342_RS12015	FG342_RS12015	2.8774	2.62467e-42	1.09986e-41	-1.31086	0.00502727	0.00550605	FG342_RS12015	aldolase/citrate lyase family protein
FG342_RS12195	FG342_RS12195	2.49408	2.54526e-95	3.53658e-94	1.10809	0.00270535	0.00342512	FG342_RS12195	ABC transporter ATP-binding protein
FG342_RS12635	FG342_RS12635	-1.90977	1.08432e-49	5.61293e-49	-1.50006	0.00268741	0.00342512	glgA	glycogen synthase GlgA
FG342_RS12670	FG342_RS12670	2.50947	1.68689e-78	1.57179e-77	1.1757	0.00392262	0.00454892	FG342_RS12670	fructose-bisphosphatase class III
FG342_RS12850	FG342_RS12850	-1.86802	6.26642e-52	3.39932e-51	-1.29962	0.000380409	0.000905111	FG342_RS12850	peptide ABC transporter substrate-binding protein
FG342_RS12885	FG342_RS12885	-1.11463	1.17703e-12	1.66466e-12	-3.67311	0.000510566	0.00108397	FG342_RS12885	hypothetical protein
FG342_RS13065	FG342_RS13065	-1.70159	5.50374e-20	1.08163e-19	-4.95129	0.00169298	0.00248545	accA	carboxyltransferase subunit alpha
FG342_RS13075	FG342_RS13075	-2.18101	1.05497e-13	1.55304e-13	-2.87637	0.00279325	0.0034913	FG342_RS13075	acetyl-CoA carboxylase carboxyltransferase subunit beta
FG342_RS13080	FG342_RS13080	-1.87023	5.96291e-28	1.58477e-27	-2.24244	7.99277e-07	5.69698e-05	FG342_RS13080	acetyl-CoA carboxylase biotin carboxylase subunit
FG342_RS13085	FG342_RS13085	-1.89328	2.15082e-07	2.54626e-07	-3.14735	0.0013392	0.00220351	fabZ	3-hydroxyacyl-ACP dehydratase FabZ
FG342_RS13090	FG342_RS13090	-1.49447	1.28679e-07	1.53253e-07	-3.78165	1.65281e-05	0.000207353	accB	acetyl-CoA carboxylase biotin carboxyl carrier protein
FG342_RS13095	FG342_RS13095	-2.22206	4.5261e-39	1.76585e-38	-2.47974	0.00141099	0.00221269	fabF	beta-ketoacyl-ACP synthase II
FG342_RS13100	FG342_RS13100	-2.24874	1.48008e-27	3.90741e-27	-3.41955	5.60266e-06	0.000155273	FG342_RS13100	3-oxoacyl-ACP reductase family protein
FG342_RS13105	FG342_RS13105	-1.86771	6.22434e-22	1.33959e-21	-2.81505	1.53407e-05	0.000207353	FG342_RS13105	ACP S-malonyltransferase
FG342_RS13115	FG342_RS13115	-2.52346	6.04e-20	1.18408e-19	-2.52013	3.57793e-05	0.000252777	acpP	acyl carrier protein
FG342_RS13120	FG342_RS13120	-2.50045	8.43323e-72	7.03065e-71	-2.23005	0.00130133	0.00220351	FG342_RS13120	beta-ketoacyl-ACP synthase III
FG342_RS13130	FG342_RS13130	-3.09955	2.26062e-97	3.31557e-96	-2.3568	8.30267e-05	0.00044068	FG342_RS13130	3-hydroxyacyl-ACP dehydratase FabZ family protein
FG342_RS13235	FG342_RS13235	-2.74473	5.24987e-87	6.20581e-86	-1.14172	0.00626718	0.00645426	spxB	pyruvate oxidase
FG342_RS13240	FG342_RS13240	2.39842	6.45222e-81	6.15682e-80	1.86623	0.000191152	0.000626096	FG342_RS13240	glycine betaine ABC transporter substrate-binding protein
FG342_RS13400	FG342_RS13400	1.33753	4.85414e-23	1.09842e-22	1.04631	0.00294582	0.00362967	FG342_RS13400	acetate kinase
FG342_RS13625	FG342_RS13625	-1.14672	3.97154e-21	8.29937e-21	-2.96571	0.00205052	0.00288747	FG342_RS13625	alpha/beta hydrolase
FG342_RS13915	FG342_RS13915	-3.64594	1.17727e-144	4.662e-143	-1.23939	0.000365542	0.000884997	FG342_RS13915	glycosyltransferase
FG342_RS14265	FG342_RS14265	-2.03572	9.82103e-75	8.83893e-74	-1.41193	0.000332565	0.000819536	FG342_RS14265	lactate oxidase
FG342_RS14675	FG342_RS14675	2.19285	2.39894e-31	7.19683e-31	-9.68603	0.00321623	0.00385947	FG342_RS14675	zinc ABC transporter substrate-binding protein
FG342_RS14810	FG342_RS14810	2.11847	1.58214e-27	4.16298e-27	-1.60772	3.86316e-05	0.000253865	FG342_RS14810	ABC transporter ATP-binding protein
FG342_RS14815	FG342_RS14815	1.73685	1.73905e-16	2.94301e-16	-8.54733	1.95092e-05	0.000207677	FG342_RS14815	MFS transporter
