# Supplementary material for: Integrated Transcriptomic and Proteomic Analyses Revealed the Mechanism of the Osmotic Stress Response in Lacticaseibacillus rhamnosus ATCC 53103
Source: Foods. 2025 Sep 5;14(17):3112. doi: 10.3390/foods14173112 (PMC12428430; doi:10.3390/foods14173112)
Supplement: Supplementary file 1 [file foods-14-03112-s001.zip › Table S4.xlsx]

## Sheet: Fatty acid metabolism
protein_id	Symbol	log2(fc)	PValue	FDR	Description
FG342_RS06020	AdhE	2.37	0.00387449	2.37411	bifunctional acetaldehyde-CoA/alcohol dehydrogenase
FG342_RS13065	AccA	-4.95129	0.00169298	-4.95129	carboxyltransferase subunit alpha
FG342_RS13075	FG342_RS13075	-2.87637	0.00279325	-2.87637	acetyl-CoA carboxylase carboxyltransferase subunit beta
FG342_RS13080	FG342_RS13080	-2.24244	7.99277e-07	-2.24244	acetyl-CoA carboxylase biotin carboxylase subunit
FG342_RS13085	FabZ	-3.14735	0.0013392	-3.14735	3-hydroxyacyl-ACP dehydratase FabZ
FG342_RS13090	AccB	-3.78165	1.65281e-05	-3.78165	acetyl-CoA carboxylase biotin carboxyl carrier protein
FG342_RS13095	FabF	-2.47974	0.00141099	-2.47974	beta-ketoacyl-ACP synthase II
FG342_RS13100	FG342_RS13100	-3.41955	5.60266e-06	-3.41955	3-oxoacyl-ACP reductase family protein
FG342_RS13105	FG342_RS13105	-2.81505	1.53407e-05	-2.81505	ACP S-malonyltransferase
FG342_RS13120	FG342_RS13120	-2.23005	0.00130133	-2.23005	beta-ketoacyl-ACP synthase III
FG342_RS13130	FG342_RS13130	-2.3568	8.30267e-05	-2.3568	3-hydroxyacyl-ACP dehydratase FabZ family protein

## Sheet: Amino acid metabolism
protein_id	Symbol	log2(fc)	PValue	FDR	Description
Arginine biosynthesis
FG342_RS09840	CarB	-1.09728	0.00021179	-1.09728	carbamoyl-phosphate synthase large subunit
FG342_RS09845	FG342_RS09845	-1.34541	0.00156579	-1.34541	carbamoyl phosphate synthase small subunit
Alanine, aspartate and glutamate metabolism
FG342_RS09840	CarB	-1.09728	0.00021179	-1.09728	carbamoyl-phosphate synthase large subunit
FG342_RS09845	FG342_RS09845	-1.34541	0.00156579	-1.34541	carbamoyl phosphate synthase small subunit
FG342_RS09855	FG342_RS09855	-1.54212	0.00233162	-1.54212	aspartate carbamoyltransferase catalytic subunit
Tyrosine metabolism
FG342_RS06020	AdhE	2.37411	0.00387449	2.37411	bifunctional acetaldehyde-CoA/alcohol dehydrogenase
Glycine, serine and threonine metabolism
FG342_RS08365	GlyA	1.18707	0.000478086	1.18707	serine hydroxymethyltransferase
Histidine metabolism
FG342_RS09750	HisF	10.5804	0.0019779	10.5804	imidazole glycerol phosphate synthase subunit HisF
Lysine biosynthesis
FG342_RS01040	FG342_RS01040	-3.65289	0.000122542	-3.65289	PLP-dependent aminotransferase family protein
Cysteine and methionine metabolism
FG342_RS05230	MetE	1.09314	0.00130082	1.09314	5-methyltetrahydropteroyltriglutamate-- homocysteine S-methyltransferase

## Sheet: Metabolism of carbohydrates
protein_id	Symbol	log2(fc)	PValue	FDR	Description
Glycolysis / Gluconeogenesis
FG342_RS01705	FG342_RS01705	1.29738	0.00260456	1.29738	class II aldolase
FG342_RS06020	AdhE	2.37411	0.00387449	2.37411	bifunctional acetaldehyde-CoA/alcohol dehydrogenase
FG342_RS12670	FG342_RS12670	1.1757	0.00392262	1.1757	fructose-bisphosphatase class III
Pyruvate metabolism
FG342_RS05860	FG342_RS05860	-1.0489	0.000282286	-1.0489	malolactic enzyme
FG342_RS06020	AdhE	2.37411	0.00387449	2.37411	bifunctional acetaldehyde-CoA/alcohol dehydrogenase
FG342_RS09665	PflB	2.91855	9.30391e-05	2.91855	formate C-acetyltransferase
FG342_RS11565	SpxB	-1.49871	0.000279496	-1.49871	pyruvate oxidase
FG342_RS13065	AccA	-4.95129	0.00169298	-4.95129	carboxyltransferase subunit alpha
FG342_RS13075	FG342_RS13075	-2.87637	0.00279325	-2.87637	acetyl-CoA carboxylase carboxyltransferase subunit beta
FG342_RS13080	FG342_RS13080	-2.24244	7.99277e-07	-2.24244	acetyl-CoA carboxylase biotin carboxylase subunit
FG342_RS13090	AccB	-3.78165	1.65281e-05	-3.78165	acetyl-CoA carboxylase biotin carboxyl carrier protein
FG342_RS13235	SpxB	-1.14172	0.00626718	-1.14172	pyruvate oxidase
FG342_RS13320	FG342_RS13320	1.49244	0.0011368	1.49244	D-2-hydroxyacid dehydrogenase
FG342_RS13400	FG342_RS13400	1.04631	0.00294582	1.04631	acetate kinase
Pentose phosphate pathway
FG342_RS01705	FG342_RS01705	1.29738	0.00260456	1.29738	class II aldolase
FG342_RS12670	FG342_RS12670	1.1757	0.00392262	1.1757	fructose-bisphosphatase class III
Phosphotransferase system (PTS)
FG342_RS09355	PfkB	1.13232	0.00681696	1.13232	1-phosphofructokinase
Carbon fixation by Calvin cycle
FG342_RS01705	FG342_RS01705	1.29738	0.00260456	1.29738	class II aldolase
FG342_RS01705	FG342_RS01705	1.29738	0.00260456	1.29738	class II aldolase
FG342_RS09355	PfkB	1.13232	0.00681696	1.13232	1-phosphofructokinase
FG342_RS12670	FG342_RS12670	1.1757	0.00392262	1.1757	fructose-bisphosphatase class III
FG342_RS12670	FG342_RS12670	1.1757	0.00392262	1.1757	fructose-bisphosphatase class III
Starch and sucrose metabolism
FG342_RS12635	GlgA	-1.50006	0.00268741	-1.50006	glycogen synthase GlgA
FG342_RS12645	FG342_RS12645	-1.67834	0.000414135	-1.67834	glucose-1-phosphate adenylyltransferase
Galactose metabolism
FG342_RS04675	EbgA	1.61336	0.000253158	1.61336	beta-galactosidase subunit alpha
FG342_RS07355	FG342_RS07355	-1.72966	0.00433362	-1.72966	alpha-galactosidase
